# Supplementary material for: Molecular Profiling of Pierce’s Disease Outlines the Response Circuitry of Vitis vinifera to Xylella fastidiosa Infection
Source: Front Plant Sci. 2018 Jun 8;9:771. doi: 10.3389/fpls.2018.00771 (PMC6002507; doi:10.3389/fpls.2018.00771)
Supplement: Supplementary file 1 [file Data_Sheet_1.XLSX]

## Sheet: Index
Supporting Information tables for Zaini et al., 2018 "Molecular Profiling of Pierce’s Disease Outlines the Response Circuitry of Vitis vinifera to Xylella fastidiosa Infection"
INDEX
Table S1. Correlation matrix of samples used in this study.
Table S2. Illumina RNA-seq sequencing metrics.
Table S3. RNA-seq raw data.
Table S4. Differential expression analysis of transcriptome data.
Table S5. Clusters of transcripts with blastp score > 200.
Table S6. Oligonucleotide primers used in RT-qPCR.
Table S7. Mass spectrometry proteome complete data.
Table S8. Differential expression analysis of proteome data.
Table S9. Complete metabolome data.
Table S10. Differential analysis of metabolome data.
Table S11. Genes highlighted in Figure 5.

## Sheet: S1
Table S1. Correlation matrix of samples used in this study.
Samples	T_N1	T_N2	T_N3	T_N4	T_N5	T_I1	T_I2	T_I3	T_I4	T_I5	P_N1	P_N2	P_N3	P_I1	P_I2	P_I3	M_N1	M_N2	M_N3	M_N4	M_N5	M_N6	M_N7	M_N8	M_I1	M_I2	M_I3	M_I4	M_I5	M_I6	M_I7	M_I8
T_N1	1	0.994946	0.841448	0.813382	0.827995	0.975986	0.944192	0.60654	0.585389	0.619184	0.0244884	0.0479063	0.00190131	0.0154236	0.00660276	0.0442848	0.0183353	0.0151362	0.0216782	0.0206132	0.0222414	0.0212832	0.0107118	0.0241213	0.0357948	0.024456	0.0239789	0.00874226	0.0233303	0.0167916	0.0218277	0.0262463	T_N1
T_N2	0.994946	1	0.858302	0.835309	0.84374	0.962692	0.946763	0.632212	0.412432	0.641776	0.0145618	0.0477195	0.0114482	0.0164702	0.020243	0.0371689	0.0169755	0.0164657	0.0217181	0.0187025	0.0124786	0.0203252	0.0147814	0.0233328	0.0314186	0.0131006	0.0251798	0.025296	0.0190289	0.0217562	0.020339	0.0191047	T_N2
T_N3	0.841448	0.858302	1	0.980125	0.938823	0.811987	0.895567	0.800507	0.570059	0.838338	0.0113621	0.0543909	0.0161393	0.023793	0.0359135	0.0287912	0.0147278	0.0123146	0.00721833	0.0131459	0.0170848	0.0131842	0.016075	0.0144804	0.0169793	0.0261174	0.0176783	0.0171505	0.0156229	0.0192362	0.0190234	0.0216303	T_N3
T_N4	0.813382	0.835309	0.980125	1	0.963341	0.786097	0.895675	0.815065	0.595871	0.858018	0.0123176	0.0706357	0.0191682	0.0136963	0.0315882	0.033051	0.0187753	0.0157821	0.0118847	0.0172155	0.0223256	0.0177979	0.0202324	0.0190275	0.0222	0.0321249	0.021931	0.0230931	0.0195312	0.0234989	0.0234672	0.0263902	T_N4
T_N5	0.827995	0.84374	0.938823	0.963341	1	0.815348	0.903617	0.860939	0.655275	0.88004	0.00693136	0.0535959	0.0261364	0.024661	0.0396356	0.0252856	0.0165951	0.0135916	0.00710594	0.0158548	0.00725395	0.0145214	0.00614872	0.0159998	0.0204499	0.0144727	0.0214698	0.0148319	0.0182	0.0208827	0.0199042	0.01443	T_N5
T_I1	0.975986	0.962692	0.811987	0.786097	0.815348	1	0.94593	0.585794	0.369431	0.610667	0.0106105	0.0338548	0.0183316	0.0114922	0.0242246	0.0434121	0.00760377	0.00853669	0.00963262	0.00648133	0.0119878	0.00821349	0.0112471	0.00752176	0.0123586	0.0160063	0.00958168	0.0125071	0.0081538	0.0119442	0.0106854	0.0136405	T_I1
T_I2	0.944192	0.946763	0.895567	0.895675	0.903617	0.94593	1	0.672574	0.451647	0.711825	0.0146653	0.0420673	0.0159299	0.00854493	0.0204269	0.0403403	0.00958287	0.0101959	0.0095296	0.00754233	0.0131508	0.00932024	0.0120272	0.00821882	0.0136477	0.0181854	0.0116996	0.0134132	0.00998758	0.0140028	0.0129319	0.0154076	T_I2
T_I3	0.60654	0.632212	0.800507	0.815065	0.860939	0.585794	0.672574	1	0.90843	0.965384	0.0108186	0.0399903	0.026944	0.0354592	0.0521835	0.0442924	0.0180598	0.0166445	0.0155844	0.0205353	0.0170669	0.0196629	0.0127606	0.0248121	0.0278591	0.00114711	0.0259994	0.0155796	0.0198006	0.0204514	0.0185278	0.0169978	T_I3
T_I4	0.585389	0.412432	0.570059	0.595871	0.655275	0.369431	0.451647	0.90843	1	0.858099	0.00877378	0.0506117	0.0510126	0.0495676	0.0768057	0.0564365	0.0169806	0.0131309	0.0055548	0.0188956	0.033002	0.016107	0.0134372	0.0215067	0.0149426	0.00719415	0.0196541	0.00999065	0.0182403	0.0121751	0.0109287	0.021382	T_I4
T_I5	0.619184	0.641776	0.838338	0.858018	0.88004	0.610667	0.711825	0.965384	0.858099	1	0.00371913	0.0525221	0.0354932	0.0409963	0.0671141	0.0454354	0.0181187	0.0156674	0.00853553	0.0175727	0.0147283	0.0163262	0.0113235	0.0193518	0.0174054	0.00623628	0.0215122	0.0143421	0.017492	0.0206329	0.0188493	0.0145853	T_I5
P_N1	0.0244884	0.0145618	0.0113621	0.0123176	0.00693136	0.0106105	0.0146653	0.0108186	0.00877378	0.00371913	1	0.252725	0.217114	0.126723	0.217536	0.187112	0.0159137	0.015417	0.0227582	0.0168208	0.022235	0.0184889	0.02257	0.0223161	0.0285878	0.0215989	0.0211298	0.0254558	0.0171963	0.0172534	0.019397	0.0207221	P_N1
P_N2	0.0479063	0.0477195	0.0543909	0.0706357	0.0535959	0.0338548	0.0420673	0.0399903	0.0506117	0.0525221	0.252725	1	0.847973	0.405651	0.678466	0.391651	0.00950846	0.00352997	0.0233485	0.0114448	0.0166579	0.0104424	0.0176108	0.0126457	0.0269283	0.0260011	0.00849469	0.014897	0.0112582	0.00240674	0.0147864	0.0142308	P_N2
P_N3	0.00190131	0.0114482	0.0161393	0.0191682	0.0261364	0.0183316	0.0159299	0.026944	0.0510126	0.0354932	0.217114	0.847973	1	0.413353	0.729738	0.292975	0.00286234	0.00207452	9.21455e-06	0.00668586	0.0160488	0.00330881	0.0285769	0.00262294	0.00838584	0.0154261	0.00838962	0.00685937	0.00644957	0.00602653	0.00174042	0.0196824	P_N3
P_I1	0.0154236	0.0164702	0.023793	0.0136963	0.024661	0.0114922	0.00854493	0.0354592	0.0495676	0.0409963	0.126723	0.405651	0.413353	1	0.771571	0.730045	0.0277043	0.0286205	0.038746	0.0298564	0.0325541	0.0331678	0.0277505	0.0339331	0.0553136	0.0601214	0.041737	0.0492521	0.0327547	0.0362808	0.0348018	0.0391911	P_I1
P_I2	0.00660276	0.020243	0.0359135	0.0315882	0.0396356	0.0242246	0.0204269	0.0521835	0.0768057	0.0671141	0.217536	0.678466	0.729738	0.771571	1	0.668529	0.0128682	0.0141879	0.0257023	0.0136182	0.0481612	0.0193152	0.046439	0.017718	0.0480419	0.0895283	0.0297935	0.0395669	0.0213843	0.0222077	0.024982	0.0563387	P_I2
P_I3	0.0442848	0.0371689	0.0287912	0.033051	0.0252856	0.0434121	0.0403403	0.0442924	0.0564365	0.0454354	0.187112	0.391651	0.292975	0.730045	0.668529	1	0.0347048	0.0362748	0.0348052	0.0403589	0.0440368	0.037641	0.0171914	0.03556	0.0637112	0.0714181	0.0565445	0.0459387	0.0484242	0.047419	0.0415151	0.0464844	P_I3
M_N1	0.0183353	0.0169755	0.0147278	0.0187753	0.0165951	0.00760377	0.00958287	0.0180598	0.0169806	0.0181187	0.0159137	0.00950846	0.00286234	0.0277043	0.0128682	0.0347048	1	0.992853	0.91749	0.995062	0.645019	0.990389	0.364628	0.973998	0.89313	0.311594	0.97118	0.906173	0.990794	0.980247	0.970019	0.551059	M_N1
M_N2	0.0151362	0.0164657	0.0123146	0.0157821	0.0135916	0.00853669	0.0101959	0.0166445	0.0131309	0.0156674	0.015417	0.00352997	0.00207452	0.0286205	0.0141879	0.0362748	0.992853	1	0.880909	0.983956	0.61119	0.974429	0.313731	0.955835	0.867872	0.276228	0.976558	0.878062	0.980099	0.991572	0.942945	0.506397	M_N2
M_N3	0.0216782	0.0217181	0.00721833	0.0118847	0.00710594	0.00963262	0.0095296	0.0155844	0.0055548	0.00853553	0.0227582	0.0233485	9.21455e-06	0.038746	0.0257023	0.0348052	0.91749	0.880909	1	0.9269	0.720431	0.942218	0.56798	0.958751	0.956286	0.458084	0.891278	0.973716	0.921796	0.866053	0.967806	0.685108	M_N3
M_N4	0.0206132	0.0187025	0.0131459	0.0172155	0.0158548	0.00648133	0.00754233	0.0205353	0.0188956	0.0175727	0.0168208	0.0114448	0.00668586	0.0298564	0.0136182	0.0403589	0.995062	0.983956	0.9269	1	0.635419	0.994672	0.359298	0.982157	0.902716	0.302074	0.969309	0.915822	0.993377	0.975747	0.9745	0.549335	M_N4
M_N5	0.0222414	0.0124786	0.0170848	0.0223256	0.00725395	0.0119878	0.0131508	0.0170669	0.033002	0.0147283	0.022235	0.0166579	0.0160488	0.0325541	0.0481612	0.0440368	0.645019	0.61119	0.720431	0.635419	1	0.654131	0.901002	0.684804	0.688931	0.842902	0.617796	0.758605	0.668051	0.595604	0.734913	0.974467	M_N5
M_N6	0.0212832	0.0203252	0.0131842	0.0177979	0.0145214	0.00821349	0.00932024	0.0196629	0.016107	0.0163262	0.0184889	0.0104424	0.00330881	0.0331678	0.0193152	0.037641	0.990389	0.974429	0.942218	0.994672	0.654131	1	0.396291	0.985938	0.912719	0.336581	0.96291	0.930344	0.99087	0.968985	0.982249	0.577351	M_N6
M_N7	0.0107118	0.0147814	0.016075	0.0202324	0.00614872	0.0112471	0.0120272	0.0127606	0.0134372	0.0113235	0.02257	0.0176108	0.0285769	0.0277505	0.046439	0.0171914	0.364628	0.313731	0.56798	0.359298	0.901002	0.396291	1	0.465861	0.517814	0.854148	0.337495	0.61972	0.384923	0.298588	0.516403	0.94594	M_N7
M_N8	0.0241213	0.0233328	0.0144804	0.0190275	0.0159998	0.00752176	0.00821882	0.0248121	0.0215067	0.0193518	0.0223161	0.0126457	0.00262294	0.0339331	0.017718	0.03556	0.973998	0.955835	0.958751	0.982157	0.684804	0.985938	0.465861	1	0.933683	0.358496	0.954534	0.959985	0.976228	0.951732	0.982137	0.622954	M_N8
M_I1	0.0357948	0.0314186	0.0169793	0.0222	0.0204499	0.0123586	0.0136477	0.0278591	0.0149426	0.0174054	0.0285878	0.0269283	0.00838584	0.0553136	0.0480419	0.0637112	0.89313	0.867872	0.956286	0.902716	0.688931	0.912719	0.517814	0.933683	1	0.49286	0.922698	0.951077	0.90636	0.866756	0.93979	0.657373	M_I1
M_I2	0.024456	0.0131006	0.0261174	0.0321249	0.0144727	0.0160063	0.0181854	0.00114711	0.00719415	0.00623628	0.0215989	0.0260011	0.0154261	0.0601214	0.0895283	0.0714181	0.311594	0.276228	0.458084	0.302074	0.842902	0.336581	0.854148	0.358496	0.49286	1	0.332187	0.506235	0.341452	0.276342	0.430307	0.85565	M_I2
M_I3	0.0239789	0.0251798	0.0176783	0.021931	0.0214698	0.00958168	0.0116996	0.0259994	0.0196541	0.0215122	0.0211298	0.00849469	0.00838962	0.041737	0.0297935	0.0565445	0.97118	0.976558	0.891278	0.969309	0.617796	0.96291	0.337495	0.954534	0.922698	0.332187	1	0.898635	0.974258	0.981121	0.946205	0.534563	M_I3
M_I4	0.00874226	0.025296	0.0171505	0.0230931	0.0148319	0.0125071	0.0134132	0.0155796	0.00999065	0.0143421	0.0254558	0.014897	0.00685937	0.0492521	0.0395669	0.0459387	0.906173	0.878062	0.973716	0.915822	0.758605	0.930344	0.61972	0.959985	0.951077	0.506235	0.898635	1	0.916429	0.875156	0.963854	0.734936	M_I4
M_I5	0.0233303	0.0190289	0.0156229	0.0195312	0.0182	0.0081538	0.00998758	0.0198006	0.0182403	0.017492	0.0171963	0.0112582	0.00644957	0.0327547	0.0213843	0.0484242	0.990794	0.980099	0.921796	0.993377	0.668051	0.99087	0.384923	0.976228	0.90636	0.341452	0.974258	0.916429	1	0.974258	0.977552	0.585947	M_I5
M_I6	0.0167916	0.0217562	0.0192362	0.0234989	0.0208827	0.0119442	0.0140028	0.0204514	0.0121751	0.0206329	0.0172534	0.00240674	0.00602653	0.0362808	0.0222077	0.047419	0.980247	0.991572	0.866053	0.975747	0.595604	0.968985	0.298588	0.951732	0.866756	0.276342	0.981121	0.875156	0.974258	1	0.932619	0.499925	M_I6
M_I7	0.0218277	0.020339	0.0190234	0.0234672	0.0199042	0.0106854	0.0129319	0.0185278	0.0109287	0.0188493	0.019397	0.0147864	0.00174042	0.0348018	0.024982	0.0415151	0.970019	0.942945	0.967806	0.9745	0.734913	0.982249	0.516403	0.982137	0.93979	0.430307	0.946205	0.963854	0.977552	0.932619	1	0.68107	M_I7
M_I8	0.0262463	0.0191047	0.0216303	0.0263902	0.01443	0.0136405	0.0154076	0.0169978	0.021382	0.0145853	0.0207221	0.0142308	0.0196824	0.0391911	0.0563387	0.0464844	0.551059	0.506397	0.685108	0.549335	0.974467	0.577351	0.94594	0.622954	0.657373	0.85565	0.534563	0.734936	0.585947	0.499925	0.68107	1	M_I8
T = Transcriptome
P = Proteome
M = Metabolome
N = Non-infected
I = Infected

## Sheet: S2
Table S2. Illumina sequencing metrics.
Sample		RAW				Parsed				Average sequencing coverage	Mapping mRNA genome		Mapping Vv Unigenes		mRNA DESeq scaling factor	Unigene DESeq scaling factor	mRNA				Unigene
		File	N. reads	Read length	GC %	File	N. reads	Median Length	GC %		Reads mapped	Genes mapped	Reads mapped	Genes mapped			padj <= 0.01		padj <= 0.05		padj <= 0.01		padj <= 0.05
											(%)	(%)	(%)	(%)			Up	Down	Up	Down	Up	Down	Up	Down
Xf-infected	I1	TS_I1_R1.fq	26007808	51	47	TS_I1_R1.Q20.fasta	25862191	51	47	2.73	57.5864	77.9815	33.9	64.1388	0.439133	0.519354	708	164	977	263	545	120	767	209
	I2	TS_I2_R1.fq	33385847	51	47	TS_I2_R1.Q20.fasta	33210129	51	47.26	3.51	60.682	79.6592	31.14	65.2888	0.69386	0.700617
	I3	TS_I3_R1.fq	50166247	51	45	TS_I3_R1.Q20.fasta	49938134	51	45.42	5.27	59.9044	86.404	26.4	73.1876	1.95767	1.79019
	I4	TS_I4_R1.fq	39335842	51	45	TS_I4_R1.Q20.fasta	39143934	51	45.38	4.13	58.7157	85.3754	26.65	72.3791	1.28207	1.22799
	I5	TS_I5_R1.fq	37411069	51	45	TS_I5_R1.Q20.fasta	37220553	51	47	3.93	58.3589	85.3564	27.38	72.0679	1.29454	1.29053
Non-infected	N1	TS_N1_R1.fq	31980145	51	47	TS_N1_R1.Q20.fasta	31831755	51	47	3.36	58.35	80.4335	32.91	65.3951	0.751803	0.782786
	N2	TS_N2_R1.fq	37058984	51	47	TS_N2_R1.Q20.fasta	36887855	51	47	3.89	58.5362	80.9231	32.51	65.9227	0.946199	0.977243
	N3	TS_N3_R1.fq	34865740	51	46	TS_N3_R1.Q20.fasta	34723045	51	45.88	3.66	60.4785	82.6653	26.93	69.6273	1.10192	1.06891
	N4	TS_N4_R1.fq	35549838	51	45	TS_N4_R1.Q20.fasta	35408827	51	45.7	3.74	60.3555	83.1056	26.77	69.9613	1.15079	1.09551
	N5	TS_N5_R1.fq	35870752	51	45	TS_N5_R1.Q20.fasta	35732182	51	45.44	3.77	59.4601	83.6408	27.04	70.9557	1.25359	1.23393

## Sheet: S3
Table S3. RNA-seq raw data.
Genoscope transcript ID	Raw_N1	Raw_N2	Raw_N3	Raw_N4	Raw_N5	Raw_I1	Raw_I2	Raw_I3	Raw_I4	Raw_I5	Norm_N1	Norm_N2	Norm_N3	Norm_N4	Norm_N5	Norm_I1	Norm_I2	Norm_I3	Norm_I4	Norm_I5	DESeq_padj
GSVIVT01017284001	0	0	0	0	0	1	0	110	625	109	0	0	0	0	0	2.27721	0	56.1894	487.494	84.1998	1.38798e-16
GSVIVT01027068001	0	0	0	0	2	4	1	152	1709	383	0	0	0	0	1.59541	9.10886	1.44121	77.6435	1333	295.858	1.96036e-27
GSVIVT01000196001	0	0	0	0	0	0	1	22	469	86	0	0	0	0	0	0	1.44121	11.2379	365.815	66.4329	5.37163e-14
GSVIVT01027067001	0	0	2	0	16	3	3	853	9244	1987	0	0	1.81501	0	12.7633	6.83164	4.32364	435.723	7210.23	1534.91	3.00189e-51
GSVIVT01000062001	0	0	0	0	11	4	3	1450	4510	1073	0	0	0	0	8.77477	9.10886	4.32364	740.678	3517.75	828.866	2.39545e-43
GSVIVT01034823001	0	0	0	0	0	0	0	87	258	54	0	0	0	0	0	0	0	44.4407	201.237	41.7137	9.58042e-12
GSVIVT01033359001	0	0	0	0	0	0	0	67	299	21	0	0	0	0	0	0	0	34.2244	233.217	16.222	1.20031e-11
GSVIVT01012337001	0	0	0	0	0	0	0	63	273	49	0	0	0	0	0	0	0	32.1812	212.937	37.8513	1.23079e-11
GSVIVT01005843001	0	0	0	0	0	1	0	35	287	37	0	0	0	0	0	2.27721	0	17.8784	223.857	28.5816	2.20071e-11
GSVIVT01033362001	0	0	0	0	0	0	1	53	291	9	0	0	0	0	0	0	1.44121	27.0731	226.977	6.95228	2.96762e-11
GSVIVT01000060001	3	0	1	0	29	6	9	4032	12069	2988	3.9904	0	0.907504	0	23.1335	13.6633	12.9709	2059.6	9413.7	2308.16	6.35999e-56
GSVIVT01030395001	0	0	2	0	0	1	1	394	393	407	0	0	1.81501	0	0	2.27721	1.44121	201.26	306.536	314.397	2.97957e-19
GSVIVT01005845001	0	0	0	0	0	1	0	37	232	19	0	0	0	0	0	2.27721	0	18.9001	180.958	14.677	2.38482e-10
GSVIVT01033364001	0	0	0	0	0	0	0	29	251	5	0	0	0	0	0	0	0	14.8136	195.777	3.86238	2.66728e-10
GSVIVT01018142001	0	0	0	0	1	0	0	31	294	58	0	0	0	0	0.797706	0	0	15.8352	229.317	44.8036	7.56148e-11
GSVIVT01031980001	0	0	1	0	0	0	0	33	324	73	0	0	0.907504	0	0	0	0	16.8568	252.717	56.3907	2.36002e-11
GSVIVT01033360001	0	0	0	0	0	0	0	33	186	12	0	0	0	0	0	0	0	16.8568	145.078	9.2697	2.29275e-09
GSVIVT01001223001	6	1	1	6	76	11	25	7658	24474	3322	7.98081	1.05686	0.907504	5.21381	60.6257	25.0494	36.0303	3911.8	19089.5	2566.16	8.08099e-60
GSVIVT01009658001	0	0	0	0	3	0	0	376	644	131	0	0	0	0	2.39312	0	0	192.066	502.313	101.194	6.34093e-17
GSVIVT01016761001	0	0	0	0	1	0	0	36	248	64	0	0	0	0	0.797706	0	0	18.3893	193.437	49.4384	1.93184e-10
GSVIVT01029688001	0	0	0	2	30	6	9	1839	7484	1865	0	0	0	1.73794	23.9312	13.6633	12.9709	939.384	5837.44	1440.67	3.75431e-50
GSVIVT01027066001	0	0	0	0	0	0	0	18	127	41	0	0	0	0	0	0	0	9.19463	99.0587	31.6715	1.63851e-08
GSVIVT01034694001	0	0	0	0	2	0	0	45	338	165	0	0	0	0	1.59541	0	0	22.9866	263.637	127.458	2.03987e-12
GSVIVT01031885001	1	0	0	1	23	6	2	1066	4375	1535	1.33013	0	0	0.868969	18.3472	13.6633	2.88243	544.526	3412.46	1185.75	6.9378e-32
GSVIVT01007745001	1	0	5	13	24	9	8	1685	6880	3206	1.33013	0	4.53752	11.2966	19.145	20.4949	11.5297	860.719	5366.33	2476.56	8.01591e-51
GSVIVT01005846001	0	0	0	0	0	0	0	24	120	13	0	0	0	0	0	0	0	12.2595	93.5988	10.0422	7.94885e-08
GSVIVT01024887001	0	0	0	0	0	1	0	12	89	47	0	0	0	0	0	2.27721	0	6.12975	69.4191	36.3063	1.09664e-07
GSVIVT01026598001	0	0	0	0	1	0	0	16	143	62	0	0	0	0	0.797706	0	0	8.173	111.539	47.8935	3.27456e-08
GSVIVT01037742001	24	75	23	10	36	25	38	9127	35080	4177	31.9232	79.2645	20.8726	8.68969	28.7174	56.9304	54.7661	4662.19	27362	3226.63	2.48565e-60
GSVIVT01011216001	0	2	2	0	21	3	4	1463	3134	1297	0	2.11372	1.81501	0	16.7518	6.83164	5.76485	747.319	2444.49	1001.9	6.65874e-31
GSVIVT01012745001	3	0	0	2	20	0	4	1153	3944	671	3.9904	0	0	1.73794	15.9541	0	5.76485	588.967	3076.28	518.331	1.09143e-30
GSVIVT01010611001	1	0	0	1	1	0	1	220	486	99	1.33013	0	0	0.868969	0.797706	0	1.44121	112.379	379.075	76.4751	1.57353e-14
GSVIVT01007742001	0	0	2	5	9	0	0	501	2086	753	0	0	1.81501	4.34485	7.17936	0	0	255.917	1627.06	581.674	3.37865e-26
GSVIVT01038241001	0	0	0	0	0	0	1	15	92	13	0	0	0	0	0	0	1.44121	7.66219	71.7591	10.0422	6.7086e-07
GSVIVT01030393001	0	0	6	3	18	3	2	1633	1844	1849	0	0	5.44503	2.60691	14.3587	6.83164	2.88243	834.157	1438.3	1428.31	3.16578e-30
GSVIVT01030396001	0	0	1	0	0	0	0	56	68	82	0	0	0.907504	0	0	0	0	28.6055	53.0393	63.343	2.01962e-08
GSVIVT01025930001	0	0	0	0	3	0	1	214	264	71	0	0	0	0	2.39312	0	1.44121	109.314	205.917	54.8458	2.42309e-12
GSVIVT01028588001	0	0	0	0	0	0	0	11	76	15	0	0	0	0	0	0	0	5.61894	59.2792	11.5871	4.82521e-06
GSVIVT01036878001	0	0	0	0	1	0	2	33	87	32	0	0	0	0	0.797706	0	2.88243	16.8568	67.8591	24.7192	2.17334e-07
GSVIVT01016768001	0	0	0	0	0	3	1	6	56	19	0	0	0	0	0	6.83164	1.44121	3.06488	43.6794	14.677	8.34242e-06
GSVIVT01034820001	5	1	1	1	9	1	1	623	2180	348	6.65067	1.05686	0.907504	0.868969	7.17936	2.27721	1.44121	318.236	1700.38	268.821	1.0849e-25
GSVIVT01000915001	1	0	1	0	1	0	0	130	355	90	1.33013	0	0.907504	0	0.797706	0	0	66.4056	276.896	69.5228	1.19955e-12
GSVIVT01033739001	0	0	0	0	0	0	1	20	54	15	0	0	0	0	0	0	1.44121	10.2163	42.1194	11.5871	1.24243e-05
GSVIVT01029178001	0	0	0	0	1	0	0	34	86	25	0	0	0	0	0.797706	0	0	17.3676	67.0791	19.3119	4.0402e-07
GSVIVT01037352001	0	0	0	1	4	0	0	46	522	116	0	0	0	0.868969	3.19083	0	0	23.4974	407.155	89.6071	1.20733e-13
GSVIVT01020746001	214	32	7	4	133	36	46	6456	54431	10840	284.649	33.8195	6.35253	3.47588	106.095	81.9797	66.2958	3297.81	42455.6	8373.63	5.30416e-31
GSVIVT01030410001	0	0	0	0	0	0	0	24	56	3	0	0	0	0	0	0	0	12.2595	43.6794	2.31743	2.34244e-05
GSVIVT01031459001	0	0	0	0	0	0	0	13	60	4	0	0	0	0	0	0	0	6.64056	46.7994	3.0899	3.62629e-05
GSVIVT01031613001	0	0	4	9	7	3	4	535	1640	443	0	0	3.63002	7.82072	5.58395	6.83164	5.76485	273.285	1279.18	342.207	5.17742e-20
GSVIVT01022914001	172	74	13	19	173	45	49	8665	56901	5065	228.783	78.2076	11.7976	16.5104	138.003	102.475	70.6194	4426.19	44382.2	3912.59	2.91128e-31
GSVIVT01026494001	0	0	3	2	13	0	0	376	1254	567	0	0	2.72251	1.73794	10.3702	0	0	192.066	978.107	437.994	1.30172e-21
GSVIVT01034822001	3	0	1	3	35	4	6	1074	3531	636	3.9904	0	0.907504	2.60691	27.9197	9.10886	8.64728	548.613	2754.14	491.294	4.96437e-30
GSVIVT01034828001	5	1	1	3	17	0	2	699	2491	442	6.65067	1.05686	0.907504	2.60691	13.561	0	2.88243	357.058	1942.95	341.434	5.82307e-27
GSVIVT01022901001	44	18	5	9	49	8	10	2224	14435	1689	58.5259	19.0235	4.53752	7.82072	39.0876	18.2177	14.4121	1136.05	11259.2	1304.71	3.77315e-35
GSVIVT01019589001	3	6	7	5	53	5	10	2345	5670	1354	3.9904	6.34116	6.35253	4.34485	42.2784	11.3861	14.4121	1197.86	4422.54	1045.93	8.40191e-34
GSVIVT01025660001	0	0	0	0	0	2	0	7	44	13	0	0	0	0	0	4.55443	0	3.57569	34.3195	10.0422	8.84578e-05
GSVIVT01033303001	0	0	0	0	0	0	0	4	60	4	0	0	0	0	0	0	0	2.04325	46.7994	3.0899	7.64793e-05
GSVIVT01032718001	0	0	2	1	2	0	0	273	197	180	0	0	1.81501	0.868969	1.59541	0	0	139.452	153.658	139.046	2.91668e-13
GSVIVT01022903001	1	0	0	0	3	0	0	90	363	49	1.33013	0	0	0	2.39312	0	0	45.9731	283.136	37.8513	4.81566e-12
GSVIVT01032489001	0	0	1	3	1	0	0	161	334	88	0	0	0.907504	2.60691	0.797706	0	0	82.2408	260.517	67.9778	1.42721e-11
GSVIVT01003864001	0	0	0	0	0	0	0	8	42	12	0	0	0	0	0	0	0	4.0865	32.7596	9.2697	0.000134939
GSVIVT01015066001	0	0	2	3	2	1	0	103	509	124	0	0	1.81501	2.60691	1.59541	2.27721	0	52.6137	397.015	95.787	4.58623e-14
GSVIVT01035879001	10	2	37	54	126	23	33	3063	15983	4806	13.3013	2.11372	33.5777	46.9243	100.511	52.3759	47.56	1564.62	12466.6	3712.52	3.77315e-35
GSVIVT01028930001	1	0	0	0	2	0	1	40	252	56	1.33013	0	0	0	1.59541	0	1.44121	20.4325	196.557	43.2586	4.78809e-10
GSVIVT01026501001	0	1	4	4	4	1	2	373	623	403	0	1.05686	3.63002	3.47588	3.19083	2.27721	2.88243	190.533	485.934	311.308	2.11705e-18
GSVIVT01012346001	4	2	1	6	94	4	7	2200	7163	1216	5.32054	2.11372	0.907504	5.21381	74.9844	9.10886	10.0885	1123.79	5587.07	939.33	3.13144e-34
GSVIVT01017283001	9	14	0	0	8	1	1	831	2600	483	11.9712	14.796	0	0	6.38165	2.27721	1.44121	424.485	2027.97	373.106	1.31658e-27
GSVIVT01009273001	0	0	0	0	1	0	0	70	23	17	0	0	0	0	0.797706	0	0	35.7569	17.9398	13.1321	2.48692e-05
GSVIVT01022900001	5	6	3	1	22	8	1	448	3042	277	6.65067	6.34116	2.72251	0.868969	17.5495	18.2177	1.44121	228.844	2372.73	213.976	3.5252e-27
GSVIVT01023712001	3	5	2	7	7	4	5	660	1570	338	3.9904	5.2843	1.81501	6.08278	5.58395	9.10886	7.20606	337.136	1224.58	261.097	1.70264e-22
GSVIVT01012019001	0	0	0	0	0	0	0	36	20	8	0	0	0	0	0	0	0	18.3893	15.5998	6.1798	0.000135598
GSVIVT01031614001	1	0	5	12	6	1	3	289	1437	459	1.33013	0	4.53752	10.4276	4.78624	2.27721	4.32364	147.625	1120.85	354.566	1.29486e-19
GSVIVT01022909001	7	4	1	1	27	2	2	720	2842	287	9.31094	4.22744	0.907504	0.868969	21.5381	4.55443	2.88243	367.785	2216.73	221.7	1.74214e-27
GSVIVT01009632001	0	3	8	10	18	0	3	694	2029	742	0	3.17058	7.26004	8.68969	14.3587	0	4.32364	354.504	1582.6	573.177	1.35632e-26
GSVIVT01022915001	13	4	6	2	34	6	6	1018	4286	391	17.2918	4.22744	5.44503	1.73794	27.122	13.6633	8.64728	520.007	3343.04	302.038	1.2811e-30
GSVIVT01028594001	1	0	0	0	0	0	0	21	92	21	1.33013	0	0	0	0	0	0	10.7271	71.7591	16.222	2.4536e-06
GSVIVT01037717001	0	0	0	0	1	1	0	45	22	19	0	0	0	0	0.797706	2.27721	0	22.9866	17.1598	14.677	0.000105086
GSVIVT01022902001	65	41	12	9	89	9	11	3397	16221	1647	86.4588	43.3313	10.8901	7.82072	70.9959	20.4949	15.8533	1735.23	12652.2	1272.27	3.21946e-35
GSVIVT01018137001	14	5	1	3	8	2	3	330	2484	355	18.6219	5.2843	0.907504	2.60691	6.38165	4.55443	4.32364	168.568	1937.49	274.229	8.54311e-26
GSVIVT01026500001	0	1	0	0	1	1	0	30	108	36	0	1.05686	0	0	0.797706	2.27721	0	15.3244	84.2389	27.8091	8.89016e-07
GSVIVT01020544001	0	0	0	0	0	0	1	41	10	5	0	0	0	0	0	0	1.44121	20.9433	7.7999	3.86238	0.000278872
GSVIVT01008560001	0	0	0	5	4	0	1	457	193	153	0	0	0	4.34485	3.19083	0	1.44121	233.441	150.538	118.189	1.63972e-12
GSVIVT01034854001	3	0	0	0	7	1	0	198	582	102	3.9904	0	0	0	5.58395	2.27721	0	101.141	453.954	78.7925	7.4511e-15
GSVIVT01012359001	6	1	5	6	95	5	6	1598	5666	1099	7.98081	1.05686	4.53752	5.21381	75.7821	11.3861	8.64728	816.278	4419.42	848.95	4.36033e-33
GSVIVT01035166001	6	10	7	1	9	8	22	558	1936	308	7.98081	10.5686	6.35253	0.868969	7.17936	18.2177	31.7067	285.033	1510.06	237.922	8.72728e-25
GSVIVT01027949001	0	0	0	0	0	0	0	9	27	7	0	0	0	0	0	0	0	4.59731	21.0597	5.40733	0.00104191
GSVIVT01020745001	92	31	5	3	27	14	16	1338	11247	2413	122.372	32.7627	4.53752	2.60691	21.5381	31.881	23.0594	683.467	8772.54	1863.98	1.57799e-31
GSVIVT01012936001	69	0	1	0	16	4	7	709	7392	284	91.7793	0	0.907504	0	12.7633	9.10886	10.0885	362.166	5765.68	219.383	7.57348e-33
GSVIVT01034695001	0	1	1	4	0	0	0	41	272	118	0	1.05686	0.907504	3.47588	0	0	0	20.9433	212.157	91.1521	4.25052e-11
GSVIVT01035038001	0	1	0	0	0	0	2	41	22	28	0	1.05686	0	0	0	0	2.88243	20.9433	17.1598	21.6293	6.4985e-05
GSVIVT01013665001	0	0	0	0	2	0	0	19	78	31	0	0	0	0	1.59541	0	0	9.70544	60.8392	23.9467	2.17675e-05
GSVIVT01016932001	5	0	5	6	123	5	5	2462	5116	1915	6.65067	0	4.53752	5.21381	98.1179	11.3861	7.20606	1257.62	3990.43	1479.29	6.51569e-34
GSVIVT01018010001	0	1	2	3	4	0	0	274	233	237	0	1.05686	1.81501	2.60691	3.19083	0	0	139.963	181.738	183.077	5.24179e-14
GSVIVT01012922001	229	3	3	3	47	15	20	2503	22421	903	304.601	3.17058	2.72251	2.60691	37.4922	34.1582	28.8243	1278.56	17488.2	697.545	7.81827e-35
GSVIVT01034040001	1	4	5	5	11	4	4	273	1111	346	1.33013	4.22744	4.53752	4.34485	8.77477	9.10886	5.76485	139.452	866.569	267.276	1.89251e-20
GSVIVT01016509001	0	1	2	0	4	1	3	179	184	120	0	1.05686	1.81501	0	3.19083	2.27721	4.32364	91.4355	143.518	92.697	9.02381e-12
GSVIVT01017009001	0	0	2	0	1	0	0	102	57	53	0	0	1.81501	0	0.797706	0	0	52.1029	44.4594	40.9412	9.70341e-07
GSVIVT01014545001	18	14	26	21	19	27	33	804	4511	1289	23.9424	14.796	23.5951	18.2484	15.1564	61.4848	47.56	410.693	3518.53	995.721	1.51578e-31
GSVIVT01023050001	0	0	0	0	0	0	0	2	21	11	0	0	0	0	0	0	0	1.02163	16.3798	8.49723	0.00317203
GSVIVT01022912001	15	7	1	0	35	2	1	723	2948	293	19.952	7.39802	0.907504	0	27.9197	4.55443	1.44121	369.317	2299.41	226.335	9.31452e-28
GSVIVT01018139001	9	2	0	0	1	0	0	101	777	133	11.9712	2.11372	0	0	0.797706	0	0	51.5921	606.052	102.739	3.75061e-16
GSVIVT01025926001	0	0	2	1	3	0	0	141	192	48	0	0	1.81501	0.868969	2.39312	0	0	72.0246	149.758	37.0788	1.11551e-09
GSVIVT01021362001	0	0	1	0	0	0	0	22	24	21	0	0	0.907504	0	0	0	0	11.2379	18.7198	16.222	0.000491055
GSVIVT01019581001	5	3	4	4	18	5	9	566	1300	331	6.65067	3.17058	3.63002	3.47588	14.3587	11.3861	12.9709	289.12	1013.99	255.689	3.2491e-16
GSVIVT01012383001	0	0	1	0	4	1	2	61	179	40	0	0	0.907504	0	3.19083	2.27721	2.88243	31.1596	139.618	30.899	2.08414e-07
GSVIVT01037274001	0	1	0	0	0	0	0	35	26	18	0	1.05686	0	0	0	0	0	17.8784	20.2797	13.9046	0.000190768
GSVIVT01034943001	2	0	8	7	67	1	11	1283	2709	805	2.66027	0	7.26004	6.08278	53.4463	2.27721	15.8533	655.373	2112.99	621.843	1.85451e-29
GSVIVT01022907001	14	9	11	3	27	2	3	680	3044	400	18.6219	9.51174	9.98255	2.60691	21.5381	4.55443	4.32364	347.353	2374.29	308.99	4.31965e-28
GSVIVT01012932001	142	4	0	6	31	7	9	1354	12418	504	188.879	4.22744	0	5.21381	24.7289	15.9405	12.9709	691.64	9685.91	389.328	9.96067e-35
GSVIVT01021281001	0	0	0	0	1	0	0	15	33	6	0	0	0	0	0.797706	0	0	7.66219	25.7397	4.63485	0.00161987
GSVIVT01005997001	2	0	0	2	1	1	2	29	154	137	2.66027	0	0	1.73794	0.797706	2.27721	2.88243	14.8136	120.118	105.829	2.58198e-09
GSVIVT01016757001	0	0	0	0	0	0	0	5	21	6	0	0	0	0	0	0	0	2.55406	16.3798	4.63485	0.00417775
GSVIVT01000058001	15	27	19	24	27	14	20	1550	4380	1051	19.952	28.5352	17.2426	20.8553	21.5381	31.881	28.8243	791.759	3416.36	811.872	4.77663e-32
GSVIVT01036879001	42	7	11	8	35	6	55	1097	3968	1689	55.8657	7.39802	9.98255	6.95175	27.9197	13.6633	79.2667	560.361	3095	1304.71	1.6688e-30
GSVIVT01031486001	4	31	2	1	4	3	2	712	1402	641	5.32054	32.7627	1.81501	0.868969	3.19083	6.83164	2.88243	363.699	1093.55	495.157	1.43946e-24
GSVIVT01025331001	0	0	0	0	1	0	0	24	22	7	0	0	0	0	0.797706	0	0	12.2595	17.1598	5.40733	0.0018971
GSVIVT01024888001	0	0	0	0	0	0	0	4	19	6	0	0	0	0	0	0	0	2.04325	14.8198	4.63485	0.00622371
GSVIVT01014454001	9	9	17	20	16	2	9	926	2045	1032	11.9712	9.51174	15.4276	17.3794	12.7633	4.55443	12.9709	473.012	1595.08	797.195	6.85382e-28
GSVIVT01022899001	30	27	38	21	93	12	10	2455	7817	1299	39.904	28.5352	34.4852	18.2484	74.1867	27.3266	14.4121	1254.04	6097.18	1003.45	1.45719e-34
GSVIVT01027449001	0	0	0	0	0	0	2	6	11	9	0	0	0	0	0	0	2.88243	3.06488	8.57989	6.95228	0.0071031
GSVIVT01037349001	5	6	1	27	74	2	3	2152	3535	322	6.65067	6.34116	0.907504	23.4622	59.0303	4.55443	4.32364	1099.27	2757.26	248.737	3.16578e-30
GSVIVT01000176001	1	0	23	7	30	1	5	548	1430	1029	1.33013	0	20.8726	6.08278	23.9312	2.27721	7.20606	279.925	1115.39	794.877	2.04968e-25
GSVIVT01015068001	0	0	0	3	4	1	1	107	141	94	0	0	0	2.60691	3.19083	2.27721	1.44121	54.6569	109.979	72.6127	1.76261e-08
GSVIVT01025924001	1	0	0	0	3	0	0	85	117	25	1.33013	0	0	0	2.39312	0	0	43.4191	91.2588	19.3119	4.46152e-07
GSVIVT01026868001	0	1	0	0	0	0	0	15	35	9	0	1.05686	0	0	0	0	0	7.66219	27.2996	6.95228	0.000990063
GSVIVT01016141001	0	0	0	0	0	1	0	11	10	5	0	0	0	0	0	2.27721	0	5.61894	7.7999	3.86238	0.00811086
GSVIVT01037348001	2	0	0	1	3	0	0	114	200	19	2.66027	0	0	0.868969	2.39312	0	0	58.2326	155.998	14.677	7.98982e-09
GSVIVT01011951001	0	1	1	0	0	0	0	19	68	17	0	1.05686	0.907504	0	0	0	0	9.70544	53.0393	13.1321	9.31366e-05
GSVIVT01035692001	0	0	0	0	1	0	0	29	14	6	0	0	0	0	0.797706	0	0	14.8136	10.9199	4.63485	0.00297013
GSVIVT01026362001	0	0	0	0	0	0	1	10	14	2	0	0	0	0	0	0	1.44121	5.10813	10.9199	1.54495	0.00810457
GSVIVT01007787001	0	0	0	0	0	1	0	22	2	5	0	0	0	0	0	2.27721	0	11.2379	1.55998	3.86238	0.00546638
GSVIVT01031793001	0	0	0	0	0	0	0	14	9	6	0	0	0	0	0	0	0	7.15138	7.01991	4.63485	0.00622371
GSVIVT01015067001	0	0	1	2	1	0	0	44	87	49	0	0	0.907504	1.73794	0.797706	0	0	22.4758	67.8591	37.8513	8.28724e-06
GSVIVT01022123001	3	0	4	5	2	2	2	72	441	134	3.9904	0	3.63002	4.34485	1.59541	4.55443	2.88243	36.7785	343.975	103.512	2.10645e-09
GSVIVT01031161001	12	32	84	82	200	22	27	4857	9791	2870	15.9616	33.8195	76.2304	71.2555	159.541	50.0987	38.9127	2481.02	7636.88	2217	3.97597e-21
GSVIVT01015413001	219	160	155	151	149	12	24	6636	27446	6026	291.3	169.098	140.663	131.214	118.858	27.3266	34.5891	3389.75	21407.6	4654.94	4.4278e-34
GSVIVT01031797001	0	0	0	0	0	0	0	5	13	6	0	0	0	0	0	0	0	2.55406	10.1399	4.63485	0.0124879
GSVIVT01017935001	0	0	1	0	1	0	0	18	40	24	0	0	0.907504	0	0.797706	0	0	9.19463	31.1996	18.5394	0.000447614
GSVIVT01017007001	0	0	0	1	2	0	0	80	28	29	0	0	0	0.868969	1.59541	0	0	40.865	21.8397	22.4018	6.5771e-05
GSVIVT01000068001	1	2	0	0	1	0	0	42	120	37	1.33013	2.11372	0	0	0.797706	0	0	21.4541	93.5988	28.5816	2.92186e-06
GSVIVT01033531001	1	0	0	0	5	2	0	68	147	33	1.33013	0	0	0	3.98853	4.55443	0	34.7353	114.658	25.4917	5.68323e-07
GSVIVT01012746001	30	13	5	3	61	5	8	1094	3383	571	39.904	13.7392	4.53752	2.60691	48.6601	11.3861	11.5297	558.829	2638.71	441.083	7.52719e-30
GSVIVT01021355001	1	0	9	1	16	1	1	435	399	306	1.33013	0	8.16754	0.868969	12.7633	2.27721	1.44121	222.203	311.216	236.377	1.59931e-10
GSVIVT01022913001	32	22	13	4	122	8	6	2451	5157	735	42.5643	23.2509	11.7976	3.47588	97.3202	18.2177	8.64728	1252	4022.41	567.769	2.13752e-25
GSVIVT01018974001	0	0	0	1	1	0	1	2	51	15	0	0	0	0.868969	0.797706	0	1.44121	1.02163	39.7795	11.5871	0.00116052
GSVIVT01000460001	0	0	0	2	3	0	0	67	83	44	0	0	0	1.73794	2.39312	0	0	34.2244	64.7392	33.9889	1.15344e-05
GSVIVT01015498001	4	1	4	11	15	12	11	784	265	465	5.32054	1.05686	3.63002	9.55866	11.9656	27.3266	15.8533	400.477	206.697	359.201	1.47142e-18
GSVIVT01035695001	1	0	0	0	4	0	1	157	64	16	1.33013	0	0	0	3.19083	0	1.44121	80.1976	49.9193	12.3596	2.43126e-06
GSVIVT01025582001	0	3	3	0	6	1	3	206	153	138	0	3.17058	2.72251	0	4.78624	2.27721	4.32364	105.227	119.338	106.602	2.22659e-11
GSVIVT01033505001	0	0	0	0	0	1	0	8	8	4	0	0	0	0	0	2.27721	0	4.0865	6.23992	3.0899	0.0200077
GSVIVT01034842001	6	1	1	3	36	0	0	386	1133	252	7.98081	1.05686	0.907504	2.60691	28.7174	0	0	197.174	883.728	194.664	1.72784e-20
GSVIVT01037957001	0	0	3	0	3	1	1	111	75	49	0	0	2.72251	0	2.39312	2.27721	1.44121	56.7002	58.4992	37.8513	2.83552e-06
GSVIVT01010384001	0	0	1	0	0	0	1	12	15	11	0	0	0.907504	0	0	0	1.44121	6.12975	11.6998	8.49723	0.00772016
GSVIVT01031035001	7	9	33	50	31	4	6	1828	1975	1383	9.31094	9.51174	29.9476	43.4485	24.7289	9.10886	8.64728	933.765	1540.48	1068.33	1.5133e-17
GSVIVT01015028001	2	1	1	0	4	0	0	16	202	91	2.66027	1.05686	0.907504	0	3.19083	0	0	8.173	157.558	70.2953	5.32678e-07
GSVIVT01022916001	310	122	57	28	794	46	31	15072	33260	4753	412.342	128.937	51.7278	24.3311	633.379	104.752	44.6776	7698.97	25942.5	3671.58	2.57638e-20
GSVIVT01032715001	0	0	1	1	2	1	0	86	34	33	0	0	0.907504	0.868969	1.59541	2.27721	0	43.9299	26.5197	25.4917	6.04392e-05
GSVIVT01032452001	0	0	0	1	0	0	0	5	23	6	0	0	0	0.868969	0	0	0	2.55406	17.9398	4.63485	0.01357
GSVIVT01036138001	0	0	0	0	0	1	0	1	7	8	0	0	0	0	0	2.27721	0	0.510813	5.45993	6.1798	0.0405754
GSVIVT01027454001	4	2	25	11	27	0	1	164	1699	457	5.32054	2.11372	22.6876	9.55866	21.5381	0	1.44121	83.7733	1325.2	353.021	3.2057e-14
GSVIVT01035693001	0	0	0	1	6	2	0	152	81	22	0	0	0	0.868969	4.78624	4.55443	0	77.6435	63.1792	16.9945	5.64498e-06
GSVIVT01033503001	0	0	0	0	0	0	2	1	10	4	0	0	0	0	0	0	2.88243	0.510813	7.7999	3.0899	0.0405063
GSVIVT01003861001	0	0	0	0	0	0	0	2	11	6	0	0	0	0	0	0	0	1.02163	8.57989	4.63485	0.0276692
GSVIVT01036171001	1	0	1	0	4	1	1	87	71	65	1.33013	0	0.907504	0	3.19083	2.27721	1.44121	44.4407	55.3793	50.2109	3.41821e-06
GSVIVT01005081001	0	1	1	3	11	1	2	292	157	127	0	1.05686	0.907504	2.60691	8.77477	2.27721	2.88243	149.157	122.458	98.1044	7.56916e-08
GSVIVT01024781001	1	2	4	3	14	2	5	393	255	224	1.33013	2.11372	3.63002	2.60691	11.1679	4.55443	7.20606	200.749	198.897	173.034	2.63842e-10
GSVIVT01037247001	1	0	8	14	7	0	2	261	562	210	1.33013	0	7.26004	12.1656	5.58395	0	2.88243	133.322	438.354	162.22	2.98847e-12
GSVIVT01012568001	0	0	0	0	0	0	0	6	10	4	0	0	0	0	0	0	0	3.06488	7.7999	3.0899	0.0228747
GSVIVT01009716001	190	75	3	5	3	2767	2217	7	5	5	252.726	79.2645	2.72251	4.34485	2.39312	6301.05	3195.17	3.57569	3.89995	3.86238	8.61513e-27
GSVIVT01033031001	1	1	0	0	0	1	0	13	39	35	1.33013	1.05686	0	0	0	2.27721	0	6.64056	30.4196	27.0366	0.00026452
GSVIVT01028040001	2	0	5	1	4	0	0	74	277	76	2.66027	0	4.53752	0.868969	3.19083	0	0	37.8001	216.057	58.7081	1.93164e-07
GSVIVT01019205001	1	0	1	1	4	0	10	45	133	42	1.33013	0	0.907504	0.868969	3.19083	0	14.4121	22.9866	103.739	32.444	7.83522e-06
GSVIVT01021739001	1	11	5	5	40	1	4	100	1448	368	1.33013	11.6255	4.53752	4.34485	31.9083	2.27721	5.76485	51.0813	1129.43	284.271	2.01953e-21
GSVIVT01031241001	0	0	0	1	2	0	0	19	44	29	0	0	0	0.868969	1.59541	0	0	9.70544	34.3195	22.4018	0.000557498
GSVIVT01036524001	0	0	0	0	0	0	1	11	5	3	0	0	0	0	0	0	1.44121	5.61894	3.89995	2.31743	0.0222914
GSVIVT01021745001	4	9	11	6	50	5	3	126	1799	473	5.32054	9.51174	9.98255	5.21381	39.8853	11.3861	4.32364	64.3624	1403.2	365.381	7.495e-13
GSVIVT01038661001	0	0	0	0	0	0	0	9	7	4	0	0	0	0	0	0	0	4.59731	5.45993	3.0899	0.0222009
GSVIVT01000192001	1	1	20	13	8	2	1	266	711	384	1.33013	1.05686	18.1501	11.2966	6.38165	4.55443	1.44121	135.876	554.573	296.631	1.19871e-16
GSVIVT01008890001	3	9	4	5	10	5	6	191	529	304	3.9904	9.51174	3.63002	4.34485	7.97706	11.3861	8.64728	97.5652	412.615	234.833	7.84719e-12
GSVIVT01027186001	7	6	1	0	4	0	6	323	230	207	9.31094	6.34116	0.907504	0	3.19083	0	8.64728	164.992	179.398	159.902	4.33576e-09
GSVIVT01000191001	0	0	0	0	0	0	0	4	7	7	0	0	0	0	0	0	0	2.04325	5.45993	5.40733	0.0318288
GSVIVT01017588001	0	0	0	0	2	1	0	10	19	24	0	0	0	0	1.59541	2.27721	0	5.10813	14.8198	18.5394	0.0046613
GSVIVT01027420001	9	6	4	7	29	1	2	565	902	399	11.9712	6.34116	3.63002	6.08278	23.1335	2.27721	2.88243	288.609	703.551	308.218	5.35265e-21
GSVIVT01012343001	45	34	76	115	171	13	88	3116	9056	1654	59.8561	35.9332	68.9703	99.9314	136.408	29.6038	126.827	1591.69	7063.59	1277.67	8.20471e-35
GSVIVT01025343001	10	8	6	3	78	5	10	598	2346	150	13.3013	8.45488	5.44503	2.60691	62.2211	11.3861	14.4121	305.466	1829.86	115.871	8.54311e-26
GSVIVT01037892001	3	2	320	231	300	30	39	4420	12806	7458	3.9904	2.11372	290.401	200.732	239.312	68.3164	56.2073	2257.79	9988.55	5761.12	3.48347e-35
GSVIVT01031441001	0	0	1	0	0	0	0	1	25	3	0	0	0.907504	0	0	0	0	0.510813	19.4997	2.31743	0.0249617
GSVIVT01009301001	4	6	2	1	4	2	2	116	323	137	5.32054	6.34116	1.81501	0.868969	3.19083	4.55443	2.88243	59.2543	251.937	105.829	4.9176e-09
GSVIVT01007421001	0	0	0	0	1	0	0	21	3	8	0	0	0	0	0.797706	0	0	10.7271	2.33997	6.1798	0.0178342
GSVIVT01023824001	1	1	1	1	7	1	3	62	188	65	1.33013	1.05686	0.907504	0.868969	5.58395	2.27721	4.32364	31.6704	146.638	50.2109	4.2774e-06
GSVIVT01017845001	0	0	1	0	0	1	1	17	6	6	0	0	0.907504	0	0	2.27721	1.44121	8.68381	4.67994	4.63485	0.0197292
GSVIVT01026969001	1	1	0	0	10	0	1	178	100	100	1.33013	1.05686	0	0	7.97706	0	1.44121	90.9246	77.999	77.2475	1.12801e-06
GSVIVT01018305001	2	2	1	1	3	0	1	121	149	44	2.66027	2.11372	0.907504	0.868969	2.39312	0	1.44121	61.8083	116.218	33.9889	1.70772e-06
GSVIVT01000603001	0	0	0	1	0	0	0	4	9	15	0	0	0	0.868969	0	0	0	2.04325	7.01991	11.5871	0.0286525
GSVIVT01011692001	0	0	0	0	6	1	0	52	84	25	0	0	0	0	4.78624	2.27721	0	26.5623	65.5191	19.3119	0.000144405
GSVIVT01028206001	0	0	0	0	0	0	0	11	4	4	0	0	0	0	0	0	0	5.61894	3.11996	3.0899	0.0247491
GSVIVT01010385001	0	0	1	3	0	0	4	57	29	33	0	0	0.907504	2.60691	0	0	5.76485	29.1163	22.6197	25.4917	0.000272093
GSVIVT01011392001	0	0	0	0	0	0	0	3	11	2	0	0	0	0	0	0	0	1.53244	8.57989	1.54495	0.0449994
GSVIVT01038116001	0	0	0	0	0	0	0	3	7	6	0	0	0	0	0	0	0	1.53244	5.45993	4.63485	0.0449437
GSVIVT01032625001	4	6	0	2	7	1	4	253	187	193	5.32054	6.34116	0	1.73794	5.58395	2.27721	5.76485	129.236	145.858	149.088	3.21301e-08
GSVIVT01034833001	9	3	0	5	20	3	3	241	715	132	11.9712	3.17058	0	4.34485	15.9541	6.83164	4.32364	123.106	557.693	101.967	2.43502e-10
GSVIVT01012378001	0	2	2	3	8	1	3	89	242	62	0	2.11372	1.81501	2.60691	6.38165	2.27721	4.32364	45.4623	188.758	47.8935	1.73311e-06
GSVIVT01019953001	0	0	0	0	2	0	0	25	23	6	0	0	0	0	1.59541	0	0	12.7703	17.9398	4.63485	0.00732551
GSVIVT01026762001	0	0	0	0	1	0	0	10	10	6	0	0	0	0	0.797706	0	0	5.10813	7.7999	4.63485	0.0368946
GSVIVT01013874001	1	1	0	0	13	0	1	190	127	106	1.33013	1.05686	0	0	10.3702	0	1.44121	97.0544	99.0587	81.8824	1.73311e-06
GSVIVT01022910001	5	3	1	1	20	1	4	269	491	85	6.65067	3.17058	0.907504	0.868969	15.9541	2.27721	5.76485	137.409	382.975	65.6604	2.29806e-08
GSVIVT01032256001	32	35	45	27	52	11	138	1033	3472	654	42.5643	36.9901	40.8377	23.4622	41.4807	25.0494	198.887	527.669	2708.12	505.199	2.98385e-15
GSVIVT01002031001	6	6	11	29	17	3	3	526	1131	236	7.98081	6.34116	9.98255	25.2001	13.561	6.83164	4.32364	268.687	882.168	182.304	4.03121e-12
GSVIVT01034850001	3	1	0	1	10	0	0	120	247	53	3.9904	1.05686	0	0.868969	7.97706	0	0	61.2975	192.657	40.9412	1.44299e-06
GSVIVT01001181001	1	1	1	0	2	0	0	67	57	32	1.33013	1.05686	0.907504	0	1.59541	0	0	34.2244	44.4594	24.7192	0.000106336
GSVIVT01014222001	0	0	0	1	4	1	0	46	42	35	0	0	0	0.868969	3.19083	2.27721	0	23.4974	32.7596	27.0366	0.000490353
GSVIVT01021549001	8	2	3	2	15	1	2	229	456	177	10.6411	2.11372	2.72251	1.73794	11.9656	2.27721	2.88243	116.976	355.675	136.728	1.69366e-10
GSVIVT01023153001	0	0	0	0	1	0	0	19	4	5	0	0	0	0	0.797706	0	0	9.70544	3.11996	3.86238	0.0284343
GSVIVT01021734001	2	6	12	8	47	2	3	93	1342	313	2.66027	6.34116	10.8901	6.95175	37.4922	4.55443	4.32364	47.5056	1046.75	241.785	2.20071e-11
GSVIVT01031580001	36	36	148	303	163	101	235	2677	9759	4184	47.8849	38.047	134.311	263.298	130.026	229.999	338.685	1367.45	7611.92	3232.04	8.46313e-23
GSVIVT01018292001	0	0	0	0	3	2	0	26	32	9	0	0	0	0	2.39312	4.55443	0	13.2811	24.9597	6.95228	0.00438713
GSVIVT01018041001	0	0	1	1	0	0	0	22	26	7	0	0	0.907504	0.868969	0	0	0	11.2379	20.2797	5.40733	0.00664228
GSVIVT01028171001	1	0	5	4	3	0	1	108	178	59	1.33013	0	4.53752	3.47588	2.39312	0	1.44121	55.1678	138.838	45.576	4.5558e-06
GSVIVT01021134001	6	4	4	6	115	0	4	1218	1529	627	7.98081	4.22744	3.63002	5.21381	91.7362	0	5.76485	622.17	1192.6	484.342	2.33042e-12
GSVIVT01009973001	4	4	1	0	6	0	6	57	290	61	5.32054	4.22744	0.907504	0	4.78624	0	8.64728	29.1163	226.197	47.121	4.46152e-07
GSVIVT01024592001	0	0	38	22	121	1	6	1667	2003	800	0	0	34.4852	19.1173	96.5225	2.27721	8.64728	851.525	1562.32	617.98	4.74308e-23
GSVIVT01031581001	50	56	225	494	206	132	444	4743	14086	5375	66.5067	59.1842	204.188	429.271	164.328	300.592	639.898	2422.78	10986.9	4152.06	3.1446e-21
GSVIVT01007435001	5	3	8	14	14	1	6	327	673	138	6.65067	3.17058	7.26004	12.1656	11.1679	2.27721	8.64728	167.036	524.933	106.602	9.08665e-10
GSVIVT01030639001	0	1	0	0	2	0	1	42	13	26	0	1.05686	0	0	1.59541	0	1.44121	21.4541	10.1399	20.0844	0.00175164
GSVIVT01021736001	0	2	1	2	4	0	2	13	160	32	0	2.11372	0.907504	1.73794	3.19083	0	2.88243	6.64056	124.798	24.7192	8.79925e-05
GSVIVT01008168001	2	0	1	2	3	0	1	54	109	49	2.66027	0	0.907504	1.73794	2.39312	0	1.44121	27.5839	85.0189	37.8513	4.38214e-05
GSVIVT01031882001	22	22	97	151	234	23	154	1992	6665	3239	29.263	23.2509	88.0279	131.214	186.663	52.3759	221.947	1017.54	5198.63	2502.05	1.45719e-34
GSVIVT01001742001	0	0	0	0	0	0	0	7	4	4	0	0	0	0	0	0	0	3.57569	3.11996	3.0899	0.0489399
GSVIVT01011690001	0	0	1	1	17	0	0	135	227	66	0	0	0.907504	0.868969	13.561	0	0	68.9597	177.058	50.9834	9.73794e-06
GSVIVT01029182001	1	1	0	0	1	1	0	35	36	17	1.33013	1.05686	0	0	0.797706	2.27721	0	17.8784	28.0796	13.1321	0.00101193
GSVIVT01006308001	4	16	10	11	5	7	16	382	615	187	5.32054	16.9098	9.07504	9.55866	3.98853	15.9405	23.0594	195.13	479.694	144.453	1.63888e-09
GSVIVT01009264001	45	56	113	61	257	31	36	4574	4691	3812	59.8561	59.1842	102.548	53.0071	205.011	70.5937	51.8837	2336.46	3658.93	2944.68	3.66562e-16
GSVIVT01018009001	0	0	3	4	1	1	0	98	53	49	0	0	2.72251	3.47588	0.797706	2.27721	0	50.0596	41.3395	37.8513	0.000121804
GSVIVT01029188001	0	0	2	3	0	1	0	16	69	23	0	0	1.81501	2.60691	0	2.27721	0	8.173	53.8193	17.7669	0.000791108
GSVIVT01018395001	113	120	175	267	313	341	198	8330	12847	2080	150.305	126.823	158.813	232.015	249.682	776.53	285.36	4255.07	10020.5	1606.75	4.85284e-20
GSVIVT01017928001	10	15	11	13	108	8	23	1097	1412	991	13.3013	15.8529	9.98255	11.2966	86.1523	18.2177	33.1479	560.361	1101.35	765.523	1.06246e-21
GSVIVT01018622001	1	4	4	2	8	1	0	77	300	46	1.33013	4.22744	3.63002	1.73794	6.38165	2.27721	0	39.3326	233.997	35.5339	5.75422e-06
GSVIVT01036509001	0	0	0	0	0	0	0	10	2	3	0	0	0	0	0	0	0	5.10813	1.55998	2.31743	0.0444286
GSVIVT01027810001	1	0	0	0	0	0	0	7	11	15	1.33013	0	0	0	0	0	0	3.57569	8.57989	11.5871	0.0153357
GSVIVT01030549001	0	0	3	1	35	3	4	283	279	239	0	0	2.72251	0.868969	27.9197	6.83164	5.76485	144.56	217.617	184.622	5.50699e-07
GSVIVT01004508001	3	0	2	4	2	1	0	84	131	58	3.9904	0	1.81501	3.47588	1.59541	2.27721	0	42.9083	102.179	44.8036	2.70351e-05
GSVIVT01023245001	15	8	55	165	34	2	8	1490	3945	654	19.952	8.45488	49.9127	143.38	27.122	4.55443	11.5297	761.111	3077.06	505.199	2.54647e-31
GSVIVT01035554001	0	1	0	0	2	1	0	24	20	21	0	1.05686	0	0	1.59541	2.27721	0	12.2595	15.5998	16.222	0.00559438
GSVIVT01017666001	2	2	2	3	14	2	1	118	228	134	2.66027	2.11372	1.81501	2.60691	11.1679	4.55443	1.44121	60.2759	177.838	103.512	7.25539e-06
GSVIVT01030451001	0	0	1	1	1	0	0	23	34	7	0	0	0.907504	0.868969	0.797706	0	0	11.7487	26.5197	5.40733	0.00660425
GSVIVT01011045001	5	3	32	17	49	4	2	639	1093	470	6.65067	3.17058	29.0401	14.7725	39.0876	9.10886	2.88243	326.409	852.529	363.063	4.06391e-14
GSVIVT01019584001	182	155	62	53	96	350	439	2779	6895	1731	242.085	163.813	56.2653	46.0554	76.5798	797.025	632.692	1419.55	5378.03	1337.15	3.92243e-34
GSVIVT01034164001	1	0	0	0	0	0	0	6	17	7	1.33013	0	0	0	0	0	0	3.06488	13.2598	5.40733	0.0222727
GSVIVT01015439001	0	0	2	0	0	0	0	9	25	7	0	0	1.81501	0	0	0	0	4.59731	19.4997	5.40733	0.0169169
GSVIVT01006458001	5	12	9	18	10	17	15	337	583	180	6.65067	12.6823	8.16754	15.6414	7.97706	38.7127	21.6182	172.144	454.734	139.046	2.15318e-08
GSVIVT01010591001	8	4	23	6	46	3	27	492	891	332	10.6411	4.22744	20.8726	5.21381	36.6945	6.83164	38.9127	251.32	694.971	256.462	1.08388e-09
GSVIVT01014285001	0	1	6	1	12	1	3	104	200	72	0	1.05686	5.44503	0.868969	9.57248	2.27721	4.32364	53.1245	155.998	55.6182	5.06361e-05
GSVIVT01028313001	3	5	8	5	5	81	139	3	3	9	3.9904	5.2843	7.26004	4.34485	3.98853	184.454	200.329	1.53244	2.33997	6.95228	0.00088879
GSVIVT01032513001	10	6	89	58	4	8	7	427	2527	286	13.3013	6.34116	80.7679	50.4002	3.19083	18.2177	10.0885	218.117	1971.03	220.928	4.81566e-12
GSVIVT01031940001	6	10	24	24	27	0	2	571	780	512	7.98081	10.5686	21.7801	20.8553	21.5381	0	2.88243	291.674	608.392	395.507	1.22806e-11
GSVIVT01024653001	0	0	6	3	18	0	4	151	229	116	0	0	5.44503	2.60691	14.3587	0	5.76485	77.1327	178.618	89.6071	2.36058e-05
GSVIVT01032365001	1	2	0	3	4	1	0	142	47	43	1.33013	2.11372	0	2.60691	3.19083	2.27721	0	72.5354	36.6595	33.2164	0.000125975
GSVIVT01017634001	9	8	370	321	691	155	322	3417	13561	6720	11.9712	8.45488	335.777	278.939	551.215	352.968	464.07	1745.45	10577.4	5191.03	1.01883e-34
GSVIVT01021035001	1	0	0	1	0	1	0	30	8	13	1.33013	0	0	0.868969	0	2.27721	0	15.3244	6.23992	10.0422	0.00863816
GSVIVT01020224001	913	1013	2164	1646	3596	680	1132	57563	88285	39157	1214.41	1070.6	1963.84	1430.32	2868.55	1548.51	1631.45	29403.9	68861.4	30247.8	8.88484e-11
GSVIVT01034938001	21	17	865	811	1596	352	742	7827	30612	16671	27.9328	17.9666	784.991	704.734	1273.14	801.58	1069.38	3998.13	23877	12877.9	2.626e-31
GSVIVT01032447001	0	1	3	3	15	0	1	132	189	79	0	1.05686	2.72251	2.60691	11.9656	0	1.44121	67.4273	147.418	61.0256	6.79539e-05
GSVIVT01001812001	0	0	6	9	3	1	4	60	176	78	0	0	5.44503	7.82072	2.39312	2.27721	5.76485	30.6488	137.278	60.2531	0.000107507
GSVIVT01015780001	7	2	7	11	30	3	52	404	513	108	9.31094	2.11372	6.35253	9.55866	23.9312	6.83164	74.9431	206.368	400.135	83.4273	4.55478e-08
GSVIVT01026045001	0	2	0	0	0	0	0	12	26	7	0	2.11372	0	0	0	0	0	6.12975	20.2797	5.40733	0.0112475
GSVIVT01015508001	67	107	30	42	115	6	5	3324	4266	428	89.119	113.084	27.2251	36.4967	91.7362	13.6633	7.20606	1697.94	3327.44	330.619	1.63622e-32
GSVIVT01021307001	42	243	3	0	2	1879	335	0	3	0	55.8657	256.817	2.72251	0	1.59541	4278.89	482.806	0	2.33997	0	1.07213e-09
GSVIVT01012752001	10	4	0	7	17	0	1	243	454	101	13.3013	4.22744	0	6.08278	13.561	0	1.44121	124.127	354.115	78.02	4.54589e-07
GSVIVT01019601001	0	0	2	0	0	0	0	6	23	8	0	0	1.81501	0	0	0	0	3.06488	17.9398	6.1798	0.0254034
GSVIVT01030043001	2	0	2	3	2	0	0	43	115	23	2.66027	0	1.81501	2.60691	1.59541	0	0	21.9649	89.6988	17.7669	0.000303417
GSVIVT01026621001	66	32	28	17	720	12	34	4295	9238	1932	87.7889	33.8195	25.4101	14.7725	574.349	27.3266	49.0012	2193.94	7205.55	1492.42	2.30493e-33
GSVIVT01014085001	0	1	1	4	6	0	1	49	132	29	0	1.05686	0.907504	3.47588	4.78624	0	1.44121	25.0298	102.959	22.4018	0.000352665
GSVIVT01018306001	3	3	10	3	9	0	5	233	246	88	3.9904	3.17058	9.07504	2.60691	7.17936	0	7.20606	119.019	191.877	67.9778	5.60418e-06
GSVIVT01019134001	0	0	2	3	3	1	0	61	52	35	0	0	1.81501	2.60691	2.39312	2.27721	0	31.1596	40.5595	27.0366	0.000927964
GSVIVT01030227001	20	4	5	3	90	5	9	799	836	684	26.6027	4.22744	4.53752	2.60691	71.7936	11.3861	12.9709	408.139	652.071	528.373	7.45869e-12
GSVIVT01013738001	29	26	19	65	33	8	88	508	1909	705	38.5739	27.4784	17.2426	56.483	26.3243	18.2177	126.827	259.493	1489	544.595	5.07711e-12
GSVIVT01028220001	0	0	0	2	0	0	0	19	9	11	0	0	0	1.73794	0	0	0	9.70544	7.01991	8.49723	0.0300608
GSVIVT01025594001	79	122	64	139	251	71	244	2806	6699	2205	105.081	128.937	58.0803	120.787	200.224	161.682	351.656	1433.34	5225.15	1703.31	1.45719e-34
GSVIVT01026962001	5	1	4	3	3	1	1	47	214	54	6.65067	1.05686	3.63002	2.60691	2.39312	2.27721	1.44121	24.0082	166.918	41.7137	4.77412e-05
GSVIVT01000602001	20	27	54	35	80	10	27	1185	1940	885	26.6027	28.5352	49.0052	30.4139	63.8165	22.7721	38.9127	605.313	1513.18	683.641	1.05164e-13
GSVIVT01028111001	0	0	0	2	0	1	0	8	15	9	0	0	0	1.73794	0	2.27721	0	4.0865	11.6998	6.95228	0.0391244
GSVIVT01026707001	2	3	4	9	51	1	4	431	579	196	2.66027	3.17058	3.63002	7.82072	40.683	2.27721	5.76485	220.16	451.614	151.405	1.96356e-07
GSVIVT01033746001	43	65	42	51	59	5	19	1925	1981	1373	57.1958	68.6959	38.1152	44.3174	47.0647	11.3861	27.383	983.314	1545.16	1060.61	4.8472e-16
GSVIVT01008191001	1	0	0	0	5	1	0	72	9	38	1.33013	0	0	0	3.98853	2.27721	0	36.7785	7.01991	29.3541	0.0014884
GSVIVT01024478001	0	0	1	0	1	1	2	11	13	4	0	0	0.907504	0	0.797706	2.27721	2.88243	5.61894	10.1399	3.0899	0.0488564
GSVIVT01024114001	2	0	4	5	5	1	3	39	177	53	2.66027	0	3.63002	4.34485	3.98853	2.27721	4.32364	19.9217	138.058	40.9412	0.000199362
GSVIVT01019893001	7	1	35	7	117	1	1	955	1061	861	9.31094	1.05686	31.7627	6.08278	93.3317	2.27721	1.44121	487.826	827.569	665.101	4.78809e-10
GSVIVT01033063001	4	0	1	2	3	0	3	73	99	34	5.32054	0	0.907504	1.73794	2.39312	0	4.32364	37.2893	77.219	26.2642	0.000173064
GSVIVT01027944001	5	6	8	5	4	3	2	158	300	82	6.65067	6.34116	7.26004	4.34485	3.19083	6.83164	2.88243	80.7084	233.997	63.343	1.0233e-05
GSVIVT01027717001	1	1	22	35	394	3	3	2427	2695	2288	1.33013	1.05686	19.9651	30.4139	314.296	6.83164	4.32364	1239.74	2102.07	1767.42	1.94407e-13
GSVIVT01014244001	1	0	3	3	2	0	0	40	85	36	1.33013	0	2.72251	2.60691	1.59541	0	0	20.4325	66.2991	27.8091	0.000680018
GSVIVT01013202001	0	1	0	3	14	2	0	126	143	32	0	1.05686	0	2.60691	11.1679	4.55443	0	64.3624	111.539	24.7192	0.000234076
GSVIVT01012043001	0	0	0	2	0	0	3	17	6	8	0	0	0	1.73794	0	0	4.32364	8.68381	4.67994	6.1798	0.0356634
GSVIVT01030481001	4	2	18	16	37	8	8	358	714	197	5.32054	2.11372	16.3351	13.9035	29.5151	18.2177	11.5297	182.871	556.913	152.178	1.34124e-07
GSVIVT01009456001	35	36	91	86	86	38	43	1464	3295	1005	46.5547	38.047	82.5829	74.7313	68.6028	86.5342	61.9721	747.83	2570.07	776.338	2.40035e-13
GSVIVT01031484001	2	2	26	42	7	4	16	403	596	319	2.66027	2.11372	23.5951	36.4967	5.58395	9.10886	23.0594	205.857	464.874	246.42	1.33595e-07
GSVIVT01015789001	26	27	48	79	191	25	54	1964	2790	1412	34.5835	28.5352	43.5602	68.6486	152.362	56.9304	77.8255	1003.24	2176.17	1090.74	1.38121e-12
GSVIVT01008816001	1	2	22	34	28	3	21	312	821	225	1.33013	2.11372	19.9651	29.5449	22.3358	6.83164	30.2655	159.374	640.372	173.807	1.32764e-07
GSVIVT01020066001	1	0	4	1	1	0	1	69	36	31	1.33013	0	3.63002	0.868969	0.797706	0	1.44121	35.2461	28.0796	23.9467	0.00102183
GSVIVT01035360001	6	9	2	0	3	3	3	40	263	69	7.98081	9.51174	1.81501	0	2.39312	6.83164	4.32364	20.4325	205.137	53.3008	2.8406e-05
GSVIVT01015781001	60	30	98	181	422	25	101	4102	5788	2873	79.8081	31.7058	88.9354	157.283	336.632	56.9304	145.562	2095.35	4514.58	2219.32	5.71442e-13
GSVIVT01011406001	6	5	86	121	31	6	55	1223	1830	934	7.98081	5.2843	78.0454	105.145	24.7289	13.6633	79.2667	624.724	1427.38	721.492	5.86045e-11
GSVIVT01030320001	1	1	0	0	0	2	1	18	15	5	1.33013	1.05686	0	0	0	4.55443	1.44121	9.19463	11.6998	3.86238	0.0164125
GSVIVT01019565001	1	2	3	4	3	0	1	116	52	69	1.33013	2.11372	2.72251	3.47588	2.39312	0	1.44121	59.2543	40.5595	53.3008	0.00032004
GSVIVT01030261001	1	0	0	1	2	0	0	19	41	9	1.33013	0	0	0.868969	1.59541	0	0	9.70544	31.9796	6.95228	0.00824771
GSVIVT01024353001	0	0	2	0	2	0	0	30	21	15	0	0	1.81501	0	1.59541	0	0	15.3244	16.3798	11.5871	0.0108162
GSVIVT01014703001	10	6	69	50	142	14	11	1079	2260	850	13.3013	6.34116	62.6178	43.4485	113.274	31.881	15.8533	551.167	1762.78	656.604	2.2475e-12
GSVIVT01020827001	7	2	10	13	112	0	6	929	1057	272	9.31094	2.11372	9.07504	11.2966	89.3431	0	8.64728	474.545	824.449	210.113	3.69585e-09
GSVIVT01009104001	128	136	210	269	236	134	139	5117	7306	3556	170.257	143.733	190.576	233.753	188.259	305.147	200.329	2613.83	5698.61	2746.92	5.81378e-25
GSVIVT01011859001	5	1	5	4	11	0	1	131	210	95	6.65067	1.05686	4.53752	3.47588	8.77477	0	1.44121	66.9164	163.798	73.3852	8.01335e-05
GSVIVT01031665001	61	37	79	32	9	653	847	47	36	79	81.1382	39.1038	71.6928	27.807	7.17936	1487.02	1220.71	24.0082	28.0796	61.0256	1.10295e-07
GSVIVT01015788001	15	6	8	31	46	6	91	588	804	164	19.952	6.34116	7.26004	26.938	36.6945	13.6633	131.15	300.358	627.112	126.686	4.55478e-08
GSVIVT01024785001	888	476	455	472	538	10843	7599	334	137	244	1181.16	503.065	412.915	410.153	429.166	24691.8	10951.8	170.611	106.859	188.484	7.64602e-10
GSVIVT01025740001	13	17	28	36	56	12	15	589	1317	377	17.2918	17.9666	25.4101	31.2829	44.6716	27.3266	21.6182	300.869	1027.25	291.223	3.32725e-09
GSVIVT01011401001	11	15	258	464	92	10	127	3949	5735	2985	14.6315	15.8529	234.136	403.202	73.389	22.7721	183.034	2017.2	4473.24	2305.84	1.20455e-12
GSVIVT01019691001	9	7	55	60	241	5	19	1629	2334	1416	11.9712	7.39802	49.9127	52.1381	192.247	11.3861	27.383	832.114	1820.5	1093.83	5.97573e-14
GSVIVT01017836001	5	7	323	338	579	6	14	8622	7395	3351	6.65067	7.39802	293.124	293.712	461.872	13.6633	20.177	4404.23	5768.02	2588.57	2.82385e-17
GSVIVT01010353001	0	3	2	2	2	0	1	32	54	50	0	3.17058	1.81501	1.73794	1.59541	0	1.44121	16.346	42.1194	38.6238	0.00187909
GSVIVT01033504001	0	2	0	0	0	0	1	5	21	6	0	2.11372	0	0	0	0	1.44121	2.55406	16.3798	4.63485	0.0389858
GSVIVT01022712001	46	41	85	81	131	39	45	1142	3700	771	61.1862	43.3313	77.1379	70.3865	104.5	88.8114	64.8546	583.348	2885.96	595.579	3.53987e-13
GSVIVT01019005001	0	0	1	3	4	0	0	18	62	28	0	0	0.907504	2.60691	3.19083	0	0	9.19463	48.3594	21.6293	0.00510667
GSVIVT01005915001	0	0	2	1	0	0	0	10	31	3	0	0	1.81501	0.868969	0	0	0	5.10813	24.1797	2.31743	0.0355001
GSVIVT01002105001	4	3	6	9	4	2	3	133	215	63	5.32054	3.17058	5.44503	7.82072	3.19083	4.55443	4.32364	67.9381	167.698	48.666	0.000116853
GSVIVT01023697001	0	0	1	0	2	0	0	27	13	7	0	0	0.907504	0	1.59541	0	0	13.7919	10.1399	5.40733	0.0279882
GSVIVT01006042001	0	1	38	45	74	6	3	997	1092	241	0	1.05686	34.4852	39.1036	59.0303	13.6633	4.32364	509.28	851.749	186.167	7.31889e-09
GSVIVT01010572001	15	5	150	66	181	7	579	1444	2495	896	19.952	5.2843	136.126	57.352	144.385	15.9405	834.462	737.613	1946.07	692.138	7.48201e-11
GSVIVT01010579001	7	1	28	13	51	3	127	360	626	205	9.31094	1.05686	25.4101	11.2966	40.683	6.83164	183.034	183.893	488.274	158.357	1.38105e-06
GSVIVT01009097001	2	0	1	1	2	1	0	58	24	25	2.66027	0	0.907504	0.868969	1.59541	2.27721	0	29.6271	18.7198	19.3119	0.00279021
GSVIVT01017954001	205	108	59	28	754	38	38	5567	10402	1604	272.678	114.141	53.5428	24.3311	601.471	86.5342	54.7661	2843.69	8113.45	1239.05	3.17127e-20
GSVIVT01010561001	66	10	106	31	213	7	94	1774	3335	1119	87.7889	10.5686	96.1955	26.938	169.911	15.9405	135.474	906.182	2601.27	864.4	2.53846e-12
GSVIVT01006001001	0	1	1	2	1	2	1	38	12	22	0	1.05686	0.907504	1.73794	0.797706	4.55443	1.44121	19.4109	9.35988	16.9945	0.00953678
GSVIVT01017952001	7	2	2	0	21	1	0	139	294	52	9.31094	2.11372	1.81501	0	16.7518	2.27721	0	71.0029	229.317	40.1687	0.000106556
GSVIVT01026482001	0	0	0	2	3	1	2	21	31	9	0	0	0	1.73794	2.39312	2.27721	2.88243	10.7271	24.1797	6.95228	0.0201778
GSVIVT01022147001	8	9	18	29	40	2	2	136	708	561	10.6411	9.51174	16.3351	25.2001	31.9083	4.55443	2.88243	69.4705	552.233	433.359	5.79018e-07
GSVIVT01010118001	1	2	0	0	0	1	2	36	11	9	1.33013	2.11372	0	0	0	2.27721	2.88243	18.3893	8.57989	6.95228	0.00983876
GSVIVT01010568001	56	6	112	37	204	9	74	1882	3173	923	74.4876	6.34116	101.64	32.1519	162.732	20.4949	106.65	961.349	2474.91	712.995	1.5099e-12
GSVIVT01028785001	0	1	10	7	38	2	1	161	324	241	0	1.05686	9.07504	6.08278	30.3128	4.55443	1.44121	82.2408	252.717	186.167	9.0418e-05
GSVIVT01005998001	50	74	27	20	31	22	24	622	1686	865	66.5067	78.2076	24.5026	17.3794	24.7289	50.0987	34.5891	317.725	1315.06	668.191	1.14472e-11
GSVIVT01010554001	219	35	432	236	884	21	303	8069	13517	4206	291.3	36.9901	392.042	205.077	705.173	47.8215	436.687	4121.75	10543.1	3249.03	6.75281e-13
GSVIVT01014587001	4	11	18	8	76	7	2	739	694	254	5.32054	11.6255	16.3351	6.95175	60.6257	15.9405	2.88243	377.49	541.313	196.209	3.57361e-07
GSVIVT01026527001	8	5	0	2	21	6	23	228	150	138	10.6411	5.2843	0	1.73794	16.7518	13.6633	33.1479	116.465	116.998	106.602	7.10801e-05
GSVIVT01011858001	27	12	52	91	115	8	27	1123	2199	837	35.9136	12.6823	47.1902	79.0762	91.7362	18.2177	38.9127	573.643	1715.2	646.562	3.2498e-10
GSVIVT01015589001	430	628	1114	1263	2815	228	674	22431	39866	23698	571.958	663.708	1010.96	1097.51	2245.54	519.205	971.377	11458	31095.1	18306.1	1.0104e-09
GSVIVT01009848001	0	0	1	1	2	0	0	22	14	20	0	0	0.907504	0.868969	1.59541	0	0	11.2379	10.9199	15.4495	0.0231336
GSVIVT01021568001	2	0	5	6	3	2	5	35	139	35	2.66027	0	4.53752	5.21381	2.39312	4.55443	7.20606	17.8784	108.419	27.0366	0.00103574
GSVIVT01004598001	2	4	4	6	25	1	4	220	273	83	2.66027	4.22744	3.63002	5.21381	19.9427	2.27721	5.76485	112.379	212.937	64.1155	0.000123559
GSVIVT01008968001	9	7	24	31	38	5	13	704	569	340	11.9712	7.39802	21.7801	26.938	30.3128	11.3861	18.7358	359.612	443.814	262.642	3.41063e-07
GSVIVT01008575001	2	5	0	0	3	5	3	88	41	29	2.66027	5.2843	0	0	2.39312	11.3861	4.32364	44.9515	31.9796	22.4018	0.00101551
GSVIVT01008979001	2	7	0	0	13	0	1	81	88	150	2.66027	7.39802	0	0	10.3702	0	1.44121	41.3758	68.6391	115.871	0.000404869
GSVIVT01010590001	133	31	299	106	571	14	323	4876	8229	2612	176.908	32.7627	271.344	92.1107	455.49	31.881	465.512	2490.72	6418.54	2017.71	2.51568e-12
GSVIVT01010557001	5	1	14	2	18	1	22	198	266	81	6.65067	1.05686	12.7051	1.73794	14.3587	2.27721	31.7067	101.141	207.477	62.5705	0.00010521
GSVIVT01023846001	0	4	11	12	4	6	19	98	201	75	0	4.22744	9.98255	10.4276	3.19083	13.6633	27.383	50.0596	156.778	57.9357	0.000380992
GSVIVT01020478001	20	26	188	107	2536	27	56	12790	11857	12638	26.6027	27.4784	170.611	92.9797	2022.98	61.4848	80.7079	6533.29	9248.34	9762.54	1.192e-10
GSVIVT01013208001	31	33	76	70	12	30	36	729	1777	628	41.2342	34.8764	68.9703	60.8278	9.57248	68.3164	51.8837	372.382	1386.04	485.115	7.97157e-10
GSVIVT01016486001	0	1	0	1	12	0	0	47	91	40	0	1.05686	0	0.868969	9.57248	0	0	24.0082	70.9791	30.899	0.00288339
GSVIVT01021566001	1	0	2	3	4	0	3	18	91	17	1.33013	0	1.81501	2.60691	3.19083	0	4.32364	9.19463	70.9791	13.1321	0.00391628
GSVIVT01038108001	1	0	9	8	3	0	1	68	150	67	1.33013	0	8.16754	6.95175	2.39312	0	1.44121	34.7353	116.998	51.7559	0.000729062
GSVIVT01032961001	1	0	1	0	1	4	2	18	5	10	1.33013	0	0.907504	0	0.797706	9.10886	2.88243	9.19463	3.89995	7.72475	0.0405317
GSVIVT01010585001	1	3	32	12	37	0	217	182	346	149	1.33013	3.17058	29.0401	10.4276	29.5151	0	312.743	92.9679	269.876	115.099	5.81141e-05
GSVIVT01019351001	2	8	9	13	68	3	8	399	530	348	2.66027	8.45488	8.16754	11.2966	54.244	6.83164	11.5297	203.814	413.395	268.821	7.00708e-06
GSVIVT01016540001	0	0	14	5	0	0	0	65	118	73	0	0	12.7051	4.34485	0	0	0	33.2028	92.0388	56.3907	0.000990063
GSVIVT01026626001	10	11	20	36	28	4	29	324	801	236	13.3013	11.6255	18.1501	31.2829	22.3358	9.10886	41.7952	165.503	624.772	182.304	1.24978e-06
GSVIVT01029189001	0	1	8	4	1	0	0	46	109	32	0	1.05686	7.26004	3.47588	0.797706	0	0	23.4974	85.0189	24.7192	0.00180996
GSVIVT01030052001	0	0	3	2	5	0	1	30	51	42	0	0	2.72251	1.73794	3.98853	0	1.44121	15.3244	39.7795	32.444	0.00601662
GSVIVT01010380001	1	0	0	1	3	0	0	20	29	20	1.33013	0	0	0.868969	2.39312	0	0	10.2163	22.6197	15.4495	0.0142757
GSVIVT01015590001	14	21	22	30	56	6	17	513	922	464	18.6219	22.1941	19.9651	26.0691	44.6716	13.6633	24.5006	262.047	719.151	358.429	7.31421e-08
GSVIVT01028976001	9	7	0	2	6	1	6	52	218	81	11.9712	7.39802	0	1.73794	4.78624	2.27721	8.64728	26.5623	170.038	62.5705	0.000194943
GSVIVT01011616001	41	11	103	284	222	6	40	2001	4295	2109	54.5355	11.6255	93.473	246.787	177.091	13.6633	57.6485	1022.14	3350.06	1629.15	1.49439e-11
GSVIVT01005159001	0	0	2	1	2	0	0	29	28	10	0	0	1.81501	0.868969	1.59541	0	0	14.8136	21.8397	7.72475	0.0172304
GSVIVT01010581001	16	7	204	111	242	8	558	1636	3179	1362	21.2822	7.39802	185.131	96.4556	193.045	18.2177	804.197	835.689	2479.59	1052.11	8.82477e-11
GSVIVT01026431001	9	12	5	2	2	4	6	224	156	103	11.9712	12.6823	4.53752	1.73794	1.59541	9.10886	8.64728	114.422	121.678	79.565	7.0423e-05
GSVIVT01006733001	10	3	1	0	0	11	9	108	64	45	13.3013	3.17058	0.907504	0	0	25.0494	12.9709	55.1678	49.9193	34.7614	0.000293908
GSVIVT01022702001	57	48	101	111	168	71	46	1264	3971	775	75.8177	50.7293	91.6579	96.4556	134.015	161.682	66.2958	645.667	3097.34	598.668	8.71436e-12
GSVIVT01019695001	112	86	102	418	56	151	683	1795	4072	2709	148.975	90.89	92.5655	363.229	44.6716	343.859	984.348	916.909	3176.12	2092.64	1.95414e-11
GSVIVT01010582001	24	2	147	84	179	4	496	1288	2263	958	31.9232	2.11372	133.403	72.9934	142.789	9.10886	714.842	657.927	1765.12	740.031	2.66728e-10
GSVIVT01026627001	88	114	295	374	474	31	341	3956	9328	3033	117.052	120.482	267.714	324.994	378.113	70.5937	491.454	2020.77	7275.74	2342.92	1.14472e-11
GSVIVT01012026001	148	129	121	309	1444	51	966	7876	13263	3751	196.86	136.335	109.808	268.511	1151.89	116.138	1392.21	4023.16	10345	2897.56	9.61586e-12
GSVIVT01022699001	31	29	79	55	94	27	24	708	2373	482	41.2342	30.6489	71.6928	47.7933	74.9844	61.4848	34.5891	361.655	1850.92	372.333	2.3976e-10
GSVIVT01019012001	1	0	1	0	0	0	0	6	17	8	1.33013	0	0.907504	0	0	0	0	3.06488	13.2598	6.1798	0.0492071
GSVIVT01013544001	5	20	4	7	62	1	2	621	546	149	6.65067	21.1372	3.63002	6.08278	49.4578	2.27721	2.88243	317.215	425.874	115.099	6.888e-06
GSVIVT01024303001	8	1	50	18	46	2	120	357	678	245	10.6411	1.05686	45.3752	15.6414	36.6945	4.55443	172.946	182.36	528.833	189.256	7.27379e-06
GSVIVT01032744001	29	32	13	14	56	28	36	1118	475	430	38.5739	33.8195	11.7976	12.1656	44.6716	63.762	51.8837	571.088	370.495	332.164	6.51686e-08
GSVIVT01015203001	388	391	628	582	1330	138	223	14359	18002	10601	516.092	413.232	569.913	505.74	1060.95	314.256	321.39	7334.76	14041.4	8189.01	3.30989e-14
GSVIVT01025929001	37	24	173	224	120	139	173	1558	2635	2162	49.215	25.3646	156.998	194.649	95.7248	316.533	249.33	795.846	2055.27	1670.09	8.65997e-11
GSVIVT01011116001	6	14	28	20	85	10	10	633	932	273	7.98081	14.796	25.4101	17.3794	67.8051	22.7721	14.4121	323.344	726.95	210.886	1.28275e-06
GSVIVT01032739001	15	11	52	38	123	1	5	552	1408	844	19.952	11.6255	47.1902	33.0208	98.1179	2.27721	7.20606	281.969	1098.23	651.969	5.28329e-08
GSVIVT01010574001	24	2	138	95	164	3	482	1213	2116	844	31.9232	2.11372	125.236	82.5521	130.824	6.83164	694.665	619.616	1650.46	651.969	2.30852e-09
GSVIVT01010556001	60	14	141	55	230	1	127	1799	3157	1036	79.8081	14.796	127.958	47.7933	183.472	2.27721	183.034	918.952	2462.43	800.285	1.21948e-11
GSVIVT01033388001	119	156	277	232	300	77	110	4959	6434	2424	158.286	164.87	251.379	201.601	239.312	175.346	158.533	2533.12	5018.45	1872.48	1.16448e-11
GSVIVT01010570001	21	3	13	7	35	3	31	290	560	124	27.9328	3.17058	11.7976	6.08278	27.9197	6.83164	44.6776	148.136	436.794	95.787	2.04092e-05
GSVIVT01028787001	2	2	11	16	44	0	0	209	383	260	2.66027	2.11372	9.98255	13.9035	35.0991	0	0	106.76	298.736	200.844	0.000165029
GSVIVT01010382001	1	0	2	4	2	0	0	54	39	26	1.33013	0	1.81501	3.47588	1.59541	0	0	27.5839	30.4196	20.0844	0.00664025
GSVIVT01018904001	35	46	122	75	40	58	18	796	2034	929	46.5547	48.6156	110.716	65.1727	31.9083	132.078	25.9418	406.607	1586.5	717.63	1.00759e-09
GSVIVT01033335001	11	12	18	30	30	5	4	388	588	259	14.6315	12.6823	16.3351	26.0691	23.9312	11.3861	5.76485	198.195	458.634	200.071	1.24745e-05
GSVIVT01023110001	0	1	6	8	8	0	0	107	90	76	0	1.05686	5.44503	6.95175	6.38165	0	0	54.6569	70.1991	58.7081	0.00215772
GSVIVT01017572001	3	5	5	5	25	4	3	160	215	116	3.9904	5.2843	4.53752	4.34485	19.9427	9.10886	4.32364	81.73	167.698	89.6071	0.0006304
GSVIVT01019201001	0	1	2	2	5	0	4	25	62	16	0	1.05686	1.81501	1.73794	3.98853	0	5.76485	12.7703	48.3594	12.3596	0.0129985
GSVIVT01015387001	2	8	3	2	6	6	5	56	115	62	2.66027	8.45488	2.72251	1.73794	4.78624	13.6633	7.20606	28.6055	89.6988	47.8935	0.00182795
GSVIVT01016182001	13	17	9	6	16	9	15	232	264	255	17.2918	17.9666	8.16754	5.21381	12.7633	20.4949	21.6182	118.509	205.917	196.981	7.37786e-05
GSVIVT01010589001	175	35	351	141	661	14	283	5625	7783	2451	232.774	36.9901	318.534	122.525	527.284	31.881	407.863	2873.32	6070.66	1893.34	9.41748e-11
GSVIVT01028236001	13	24	2	4	16	0	1	359	350	122	17.2918	25.3646	1.81501	3.47588	12.7633	0	1.44121	183.382	272.996	94.242	3.7389e-05
GSVIVT01035256001	54	65	23	8	73	6	11	1570	1391	184	71.8273	68.6959	20.8726	6.95175	58.2326	13.6633	15.8533	801.976	1084.97	142.135	4.38568e-09
GSVIVT01022111001	19	36	20	15	48	7	8	838	735	230	25.2726	38.047	18.1501	13.0345	38.2899	15.9405	11.5297	428.061	573.292	177.669	7.35543e-07
GSVIVT01036412001	0	0	0	3	5	0	0	44	34	14	0	0	0	2.60691	3.98853	0	0	22.4758	26.5197	10.8147	0.018584
GSVIVT01008484001	4	2	0	0	0	2	1	32	33	25	5.32054	2.11372	0	0	0	4.55443	1.44121	16.346	25.7397	19.3119	0.00473263
GSVIVT01010584001	9	0	62	21	72	3	182	485	739	272	11.9712	0	56.2653	18.2484	57.4349	6.83164	262.301	247.744	576.412	210.113	8.80091e-06
GSVIVT01035033001	1319	1171	1497	1028	1952	148	252	21138	34194	29661	1754.45	1237.58	1358.53	893.3	1557.12	337.028	363.186	10797.6	26671	22912.4	8.69563e-09
GSVIVT01033978001	15	7	58	38	95	2	45	758	1074	516	19.952	7.39802	52.6353	33.0208	75.7821	4.55443	64.8546	387.196	837.709	398.597	7.50619e-07
GSVIVT01014205001	57	38	19	9	33	1	36	581	922	554	75.8177	40.1607	17.2426	7.82072	26.3243	2.27721	51.8837	296.782	719.151	427.951	6.45019e-08
GSVIVT01038233001	16	12	14	9	16	7	12	230	424	154	21.2822	12.6823	12.7051	7.82072	12.7633	15.9405	17.2946	117.487	330.716	118.961	7.08283e-05
GSVIVT01019849001	79	52	1191	670	861	22	213	8647	16494	6063	105.081	54.9567	1080.84	582.209	686.825	50.0987	306.978	4417	12865.2	4683.52	4.06554e-10
GSVIVT01011872001	2	2	0	1	2	1	8	15	40	15	2.66027	2.11372	0	0.868969	1.59541	2.27721	11.5297	7.66219	31.1996	11.5871	0.016562
GSVIVT01031724001	0	0	1	3	2	0	0	17	36	11	0	0	0.907504	2.60691	1.59541	0	0	8.68381	28.0796	8.49723	0.0321336
GSVIVT01029186001	3	1	53	20	15	2	1	268	535	218	3.9904	1.05686	48.0977	17.3794	11.9656	4.55443	1.44121	136.898	417.295	168.4	9.74077e-05
GSVIVT01034151001	758	992	188	237	1360	1679	3190	11245	16225	5452	1008.24	1048.41	170.611	205.946	1084.88	3823.44	4597.47	5744.09	12655.3	4211.54	6.76321e-11
GSVIVT01006218001	2	0	6	3	2	1	4	23	87	27	2.66027	0	5.44503	2.60691	1.59541	2.27721	5.76485	11.7487	67.8591	20.8568	0.00677464
GSVIVT01016523001	3	1	7	13	23	3	3	141	238	120	3.9904	1.05686	6.35253	11.2966	18.3472	6.83164	4.32364	72.0246	185.638	92.697	0.000968392
GSVIVT01032667001	0	1	5	2	3	3	3	27	41	37	0	1.05686	4.53752	1.73794	2.39312	6.83164	4.32364	13.7919	31.9796	28.5816	0.0142841
GSVIVT01012772001	1	3	0	1	6	0	0	44	44	42	1.33013	3.17058	0	0.868969	4.78624	0	0	22.4758	34.3195	32.444	0.00752835
GSVIVT01035013001	267	116	923	647	373	20	188	6776	15617	4030	355.146	122.596	837.627	562.223	297.545	45.5443	270.948	3461.27	12181.1	3113.08	3.09709e-11
GSVIVT01024295001	18	17	86	45	68	12	184	664	1159	433	23.9424	17.9666	78.0454	39.1036	54.244	27.3266	265.183	339.18	904.008	334.482	4.75793e-07
GSVIVT01037210001	4	3	21	16	55	5	9	588	265	280	5.32054	3.17058	19.0576	13.9035	43.8739	11.3861	12.9709	300.358	206.697	216.293	7.85716e-05
GSVIVT01009646001	8	7	3	5	18	3	2	139	237	100	10.6411	7.39802	2.72251	4.34485	14.3587	6.83164	2.88243	71.0029	184.858	77.2475	0.000591998
GSVIVT01026708001	66	108	149	119	651	28	74	4145	5747	1965	87.7889	114.141	135.218	103.407	519.307	63.762	106.65	2117.32	4482.6	1517.91	1.40971e-11
GSVIVT01015125001	2	0	0	3	1	0	4	10	36	17	2.66027	0	0	2.60691	0.797706	0	5.76485	5.10813	28.0796	13.1321	0.0247491
GSVIVT01029993001	1	9	9	14	9	2	2	178	196	101	1.33013	9.51174	8.16754	12.1656	7.17936	4.55443	2.88243	90.9246	152.878	78.02	0.000889348
GSVIVT01027980001	8	6	10	13	31	18	16	163	334	161	10.6411	6.34116	9.07504	11.2966	24.7289	40.9899	23.0594	83.2624	260.517	124.369	0.000451389
GSVIVT01010580001	7	1	57	31	58	4	375	261	424	185	9.31094	1.05686	51.7278	26.938	46.267	9.10886	540.455	133.322	330.716	142.908	0.000121804
GSVIVT01007623001	74	80	84	184	114	571	546	877	1430	891	98.43	84.5488	76.2304	159.89	90.9385	1300.29	786.902	447.983	1115.39	688.276	8.4569e-08
GSVIVT01023724001	2	0	3	1	7	1	1	139	22	11	2.66027	0	2.72251	0.868969	5.58395	2.27721	1.44121	71.0029	17.1598	8.49723	0.00414824
GSVIVT01011570001	1	1	0	1	2	0	0	18	27	14	1.33013	1.05686	0	0.868969	1.59541	0	0	9.19463	21.0597	10.8147	0.0298186
GSVIVT01030452001	15	12	6	11	13	15	18	153	211	243	19.952	12.6823	5.44503	9.55866	10.3702	34.1582	25.9418	78.1543	164.578	187.712	0.000270288
GSVIVT01034705001	1	0	1	5	11	1	0	84	61	48	1.33013	0	0.907504	4.34485	8.77477	2.27721	0	42.9083	47.5794	37.0788	0.0060001
GSVIVT01025925001	20	10	108	149	29	95	116	766	1246	872	26.6027	10.5686	98.0105	129.476	23.1335	216.335	167.181	391.282	971.867	673.599	3.46285e-07
GSVIVT01010583001	11	2	94	50	100	3	349	616	930	445	14.6315	2.11372	85.3054	43.4485	79.7706	6.83164	502.983	314.661	725.39	343.752	3.09981e-06
GSVIVT01011005001	79	73	428	352	1842	57	50	11512	14880	2626	105.081	77.1508	388.412	305.877	1469.38	129.801	72.0606	5880.47	11606.2	2028.52	7.72064e-10
GSVIVT01008284001	36	80	178	187	222	82	68	2824	2543	2081	47.8849	84.5488	161.536	162.497	177.091	186.732	98.0025	1442.53	1983.51	1607.52	4.94038e-10
GSVIVT01009614001	6	2	7	12	22	3	1	311	128	137	7.98081	2.11372	6.35253	10.4276	17.5495	6.83164	1.44121	158.863	99.8387	105.829	0.000583456
GSVIVT01001603001	7	22	6	7	33	2	6	192	501	113	9.31094	23.2509	5.44503	6.08278	26.3243	4.55443	8.64728	98.076	390.775	87.2897	0.000227787
GSVIVT01011140001	6	1	36	60	27	2	123	218	586	276	7.98081	1.05686	32.6702	52.1381	21.5381	4.55443	177.269	111.357	457.074	213.203	0.000108551
GSVIVT01031461001	121	107	68	60	109	208	212	1174	2423	890	160.946	113.084	61.7103	52.1381	86.95	473.661	305.537	599.694	1889.92	687.503	1.17258e-10
GSVIVT01016541001	1	0	2	2	1	0	5	11	28	16	1.33013	0	1.81501	1.73794	0.797706	0	7.20606	5.61894	21.8397	12.3596	0.0406085
GSVIVT01032029001	5	7	63	58	21	5	4	707	651	335	6.65067	7.39802	57.1728	50.4002	16.7518	11.3861	5.76485	361.144	507.773	258.779	1.33424e-05
GSVIVT01024305001	11	5	49	30	63	4	130	405	707	262	14.6315	5.2843	44.4677	26.0691	50.2555	9.10886	187.358	206.879	551.453	202.389	4.07922e-05
GSVIVT01013786001	8	8	1	2	1	6	3	69	132	37	10.6411	8.45488	0.907504	1.73794	0.797706	13.6633	4.32364	35.2461	102.959	28.5816	0.00134495
GSVIVT01024293001	12	10	60	44	84	9	172	460	940	373	15.9616	10.5686	54.4503	38.2346	67.0073	20.4949	247.889	234.974	733.19	288.133	1.16886e-05
GSVIVT01006150001	0	1	0	2	3	0	0	22	34	6	0	1.05686	0	1.73794	2.39312	0	0	11.2379	26.5197	4.63485	0.0457027
GSVIVT01022690001	15	12	37	50	49	30	9	355	996	226	19.952	12.6823	33.5777	43.4485	39.0876	68.3164	12.9709	181.338	776.87	174.579	2.09509e-05
GSVIVT01000187001	1	1	60	41	12	1	3	268	578	308	1.33013	1.05686	54.4503	35.6277	9.57248	2.27721	4.32364	136.898	450.834	237.922	0.000129436
GSVIVT01005917001	0	0	7	5	0	0	1	23	90	5	0	0	6.35253	4.34485	0	0	1.44121	11.7487	70.1991	3.86238	0.01357
GSVIVT01022728001	0	1	1	1	2	0	0	22	14	18	0	1.05686	0.907504	0.868969	1.59541	0	0	11.2379	10.9199	13.9046	0.0441634
GSVIVT01030687001	18	16	11	46	39	204	147	120	204	120	23.9424	16.9098	9.98255	39.9726	31.1106	464.552	211.858	61.2975	159.118	92.697	0.00130492
GSVIVT01033370001	9	17	197	178	78	8	62	1424	2761	603	11.9712	17.9666	178.778	154.677	62.2211	18.2177	89.3552	727.397	2153.55	465.803	2.57604e-08
GSVIVT01011139001	2	0	30	69	23	1	103	181	557	259	2.66027	0	27.2251	59.9589	18.3472	2.27721	148.445	92.4571	434.454	200.071	0.000237003
GSVIVT01012005001	44	71	204	342	437	24	150	2721	5918	1941	58.5259	75.0371	185.131	297.187	348.598	54.6532	216.182	1389.92	4615.98	1499.37	7.27006e-09
GSVIVT01029244001	116	123	67	76	217	27	36	2000	3792	799	154.296	129.994	60.8028	66.0417	173.102	61.4848	51.8837	1021.63	2957.72	617.208	1.63168e-10
GSVIVT01024315001	15	15	35	26	58	3	113	362	714	237	19.952	15.8529	31.7627	22.5932	46.267	6.83164	162.857	184.914	556.913	183.077	4.88291e-05
GSVIVT01021977001	7	9	15	10	70	3	3	738	364	136	9.31094	9.51174	13.6126	8.68969	55.8395	6.83164	4.32364	376.98	283.916	105.057	0.000102651
GSVIVT01010068001	16	21	20	40	20	9	3	303	399	529	21.2822	22.1941	18.1501	34.7588	15.9541	20.4949	4.32364	154.776	311.216	408.639	5.1663e-05
GSVIVT01010578001	2	1	30	23	46	0	168	227	306	132	2.66027	1.05686	27.2251	19.9863	36.6945	0	242.124	115.954	238.677	101.967	0.000911466
GSVIVT01009462001	16	12	72	65	26	33	27	475	992	356	21.2822	12.6823	65.3403	56.483	20.7404	75.1481	38.9127	242.636	773.75	275.001	1.13789e-05
GSVIVT01030137001	38	47	45	66	46	18	73	388	1318	642	50.5451	49.6724	40.8377	57.352	36.6945	40.9899	105.209	198.195	1028.03	495.929	9.85705e-07
GSVIVT01015298001	38	41	255	172	384	20	278	2025	4254	1815	50.5451	43.3313	231.414	149.463	306.319	45.5443	400.657	1034.4	3318.08	1402.04	7.31697e-09
GSVIVT01033667001	214	179	224	975	126	527	556	2381	7680	4622	284.649	189.178	203.281	847.245	100.511	1200.09	801.314	1216.24	5990.32	3570.38	1.78605e-09
GSVIVT01034407001	0	0	5	0	11	0	1	63	69	22	0	0	4.53752	0	8.77477	0	1.44121	32.1812	53.8193	16.9945	0.0135569
GSVIVT01007995001	4	3	18	21	38	2	9	406	239	212	5.32054	3.17058	16.3351	18.2484	30.3128	4.55443	12.9709	207.39	186.418	163.765	0.000474461
GSVIVT01015307001	3	6	27	49	149	13	12	531	1107	461	3.9904	6.34116	24.5026	42.5795	118.858	29.6038	17.2946	271.241	863.449	356.111	2.54508e-05
GSVIVT01003129001	15	18	248	456	214	10	148	2492	4488	1899	19.952	19.0235	225.061	396.25	170.709	22.7721	213.299	1272.94	3500.59	1466.93	1.24531e-08
GSVIVT01011823001	3	1	1	1	2	2	1	13	43	25	3.9904	1.05686	0.907504	0.868969	1.59541	4.55443	1.44121	6.64056	33.5396	19.3119	0.0183078
GSVIVT01033199001	78	111	228	226	356	49	85	2861	5352	1526	103.751	117.311	206.911	196.387	283.984	111.584	122.503	1461.43	4174.51	1178.8	5.07266e-09
GSVIVT01012018001	0	0	4	7	5	1	4	63	56	29	0	0	3.63002	6.08278	3.98853	2.27721	5.76485	32.1812	43.6794	22.4018	0.0127377
GSVIVT01037879001	70	120	72	149	330	75	57	2450	3618	1195	93.1094	126.823	65.3403	129.476	263.243	170.791	82.1491	1251.49	2822	923.108	1.12331e-09
GSVIVT01022705001	38	34	74	70	105	40	28	728	1806	512	50.5451	35.9332	67.1553	60.8278	83.7592	91.0886	40.354	371.872	1408.66	395.507	7.82532e-07
GSVIVT01014386001	15	7	617	1227	1993	29	51	14833	12858	9503	19.952	7.39802	559.93	1066.23	1589.83	66.0392	73.5018	7576.88	10029.1	7340.83	4.17157e-08
GSVIVT01022714001	22	23	63	50	73	27	21	510	1334	322	29.263	24.3078	57.1728	43.4485	58.2326	61.4848	30.2655	260.514	1040.51	248.737	6.888e-06
GSVIVT01031663001	68	84	51	44	216	141	67	1800	1529	1076	90.4492	88.7762	46.2827	38.2346	172.305	321.087	96.5613	919.463	1192.6	831.184	8.18586e-08
GSVIVT01036315001	0	0	3	0	5	0	0	48	20	15	0	0	2.72251	0	3.98853	0	0	24.519	15.5998	11.5871	0.0311379
GSVIVT01013740001	71	90	208	203	673	55	55	3819	5623	2376	94.4396	95.1174	188.761	176.401	536.856	125.247	79.2667	1950.79	4385.88	1835.4	1.40097e-08
GSVIVT01024299001	12	11	50	35	67	13	136	363	734	284	15.9616	11.6255	45.3752	30.4139	53.4463	29.6038	196.005	185.425	572.512	219.383	8.13501e-05
GSVIVT01024294001	19	13	107	67	104	12	245	653	1302	511	25.2726	13.7392	97.103	58.2209	82.9615	27.3266	353.097	333.561	1015.55	394.735	4.81005e-06
GSVIVT01009183001	0	1	16	16	11	5	2	103	244	46	0	1.05686	14.5201	13.9035	8.77477	11.3861	2.88243	52.6137	190.318	35.5339	0.00379437
GSVIVT01031900001	29	53	18	17	30	6	4	461	903	239	38.5739	56.0136	16.3351	14.7725	23.9312	13.6633	5.76485	235.485	704.331	184.622	7.93787e-06
GSVIVT01009602001	1	0	15	15	94	1	2	474	556	135	1.33013	0	13.6126	13.0345	74.9844	2.27721	2.88243	242.125	433.674	104.284	0.000409299
GSVIVT01011668001	47	33	79	177	81	30	49	1039	1536	1406	62.5163	34.8764	71.6928	153.808	64.6142	68.3164	70.6194	530.734	1198.06	1086.1	1.67481e-07
GSVIVT01032983001	9	6	4	5	33	12	2	147	209	171	11.9712	6.34116	3.63002	4.34485	26.3243	27.3266	2.88243	75.0894	163.018	132.093	0.00153679
GSVIVT01033590001	23	30	198	219	100	13	59	1005	2548	1639	30.5931	31.7058	179.686	190.304	79.7706	29.6038	85.0316	513.367	1987.41	1266.09	1.1182e-07
GSVIVT01034396001	0	0	8	7	9	0	0	94	92	46	0	0	7.26004	6.08278	7.17936	0	0	48.0164	71.7591	35.5339	0.00772016
GSVIVT01022459001	12	2	54	59	258	6	4	1859	1426	481	15.9616	2.11372	49.0052	51.2692	205.808	13.6633	5.76485	949.601	1112.27	371.561	1.15111e-06
GSVIVT01019427001	0	0	8	3	6	0	0	52	78	30	0	0	7.26004	2.60691	4.78624	0	0	26.5623	60.8392	23.1743	0.0124533
GSVIVT01026418001	8	10	20	20	18	2	6	248	279	230	10.6411	10.5686	18.1501	17.3794	14.3587	4.55443	8.64728	126.682	217.617	177.669	0.00059401
GSVIVT01029528001	4	3	11	11	12	0	0	224	180	36	5.32054	3.17058	9.98255	9.55866	9.57248	0	0	114.422	140.398	27.8091	0.0018729
GSVIVT01026502001	1	6	26	13	21	0	0	173	232	225	1.33013	6.34116	23.5951	11.2966	16.7518	0	0	88.3706	180.958	173.807	0.00155272
GSVIVT01014241001	3	1	0	0	0	1	0	19	30	3	3.9904	1.05686	0	0	0	2.27721	0	9.70544	23.3997	2.31743	0.028414
GSVIVT01008259001	12	14	127	126	61	10	27	770	1128	1209	15.9616	14.796	115.253	109.49	48.6601	22.7721	38.9127	393.326	879.828	933.923	2.24866e-06
GSVIVT01007225001	0	1	4	0	6	2	0	59	18	28	0	1.05686	3.63002	0	4.78624	4.55443	0	30.1379	14.0398	21.6293	0.0216342
GSVIVT01031544001	1204	1747	789	315	4126	52	924	38200	41592	5016	1601.48	1846.33	716.021	273.725	3291.34	118.415	1331.68	19513	32441.3	3874.74	2.43549e-07
GSVIVT01011583001	215	365	322	483	1240	219	961	7007	8334	7251	285.979	385.754	292.216	419.712	989.156	498.71	1385.01	3579.26	6500.43	5601.22	3.52291e-08
GSVIVT01015139001	1	3	6	6	6	0	3	30	105	59	1.33013	3.17058	5.44503	5.21381	4.78624	0	4.32364	15.3244	81.8989	45.576	0.0102033
GSVIVT01030291001	3	3	90	274	1478	343	48	2083	3644	8187	3.9904	3.17058	81.6754	238.098	1179.01	781.085	69.1782	1064.02	2842.28	6324.26	5.32678e-07
GSVIVT01028099001	25	37	183	631	360	13	19	2724	4884	3380	33.2534	39.1038	166.073	548.32	287.174	29.6038	27.383	1391.45	3809.47	2610.97	5.78119e-08
GSVIVT01025900001	3	5	9	26	5	12	11	125	157	119	3.9904	5.2843	8.16754	22.5932	3.98853	27.3266	15.8533	63.8516	122.458	91.9246	0.00359914
GSVIVT01007286001	18	11	15	41	86	15	3	1112	205	453	23.9424	11.6255	13.6126	35.6277	68.6028	34.1582	4.32364	568.024	159.898	349.931	4.36087e-05
GSVIVT01025381001	16	19	16	47	60	16	23	515	544	382	21.2822	20.0803	14.5201	40.8415	47.8624	36.4354	33.1479	263.068	424.314	295.086	0.000103121
GSVIVT01016487001	173	249	355	740	2384	65	136	12608	15431	7286	230.113	263.158	322.164	643.037	1901.73	148.019	196.005	6440.32	12036	5628.26	1.31385e-07
GSVIVT01027765001	158	76	6	7	3	505	727	2	1	0	210.161	80.3214	5.44503	6.08278	2.39312	1149.99	1047.76	1.02163	0.77999	0	0.000229481
GSVIVT01018316001	20	19	1	1	9	6	12	161	253	118	26.6027	20.0803	0.907504	0.868969	7.17936	13.6633	17.2946	82.2408	197.337	91.1521	0.000571943
GSVIVT01022721001	8	8	17	13	30	5	10	167	409	95	10.6411	8.45488	15.4276	11.2966	23.9312	11.3861	14.4121	85.3057	319.016	73.3852	0.00134495
GSVIVT01021883001	4	0	1	0	1	0	0	29	42	4	5.32054	0	0.907504	0	0.797706	0	0	14.8136	32.7596	3.0899	0.0153357
GSVIVT01024933001	0	0	1	2	5	0	0	31	34	7	0	0	0.907504	1.73794	3.98853	0	0	15.8352	26.5197	5.40733	0.04885
GSVIVT01022719001	18	16	34	26	53	22	15	277	767	214	23.9424	16.9098	30.8552	22.5932	42.2784	50.0987	21.6182	141.495	598.252	165.31	0.000198691
GSVIVT01011565001	112	70	189	145	373	22	59	3213	2284	2929	148.975	73.9802	171.518	126.001	297.545	50.0987	85.0316	1641.24	1781.5	2262.58	9.27182e-09
GSVIVT01022720001	23	23	64	51	71	35	21	491	1163	329	30.5931	24.3078	58.0803	44.3174	56.6372	79.7025	30.2655	250.809	907.128	254.144	3.25639e-05
GSVIVT01018163001	0	0	10	0	4	0	0	78	17	44	0	0	9.07504	0	3.19083	0	0	39.8434	13.2598	33.9889	0.0157776
GSVIVT01011675001	195	190	14	11	38	373	688	749	1200	622	259.376	200.803	12.7051	9.55866	30.3128	849.401	991.554	382.599	935.988	480.48	5.18507e-08
GSVIVT01024290001	107	127	608	647	476	45	558	4661	8374	3544	142.324	134.221	551.763	562.223	379.708	102.475	804.197	2380.9	6531.63	2737.65	1.89616e-08
GSVIVT01037811001	39	28	2	7	16	11	15	334	433	218	51.8753	29.5921	1.81501	6.08278	12.7633	25.0494	21.6182	170.611	337.736	168.4	8.59774e-05
GSVIVT01024292001	51	42	334	162	285	39	582	1753	3333	1455	67.8369	44.3881	303.106	140.773	227.346	88.8114	838.786	895.454	2599.71	1123.95	2.57463e-07
GSVIVT01002124001	60	70	33	23	22	28	36	359	1266	351	79.8081	73.9802	29.9476	19.9863	17.5495	63.762	51.8837	183.382	987.467	271.139	4.21688e-06
GSVIVT01026542001	24	24	17	8	24	17	19	213	489	180	31.9232	25.3646	15.4276	6.95175	19.145	38.7127	27.383	108.803	381.415	139.046	0.000326739
GSVIVT01015136001	1	2	3	1	2	0	6	9	41	20	1.33013	2.11372	2.72251	0.868969	1.59541	0	8.64728	4.59731	31.9796	15.4495	0.0410018
GSVIVT01001173001	261	307	821	580	1139	100	159	9944	10137	8308	347.165	324.456	745.061	504.002	908.588	227.721	229.153	5079.52	7906.76	6417.73	7.3017e-08
GSVIVT01018878001	49	69	42	50	311	2	24	1051	2542	937	65.1766	72.9233	38.1152	43.4485	248.087	4.55443	34.5891	536.864	1982.73	723.809	1.1378e-06
GSVIVT01022194001	2	0	31	31	51	1	1	453	309	274	2.66027	0	28.1326	26.938	40.683	2.27721	1.44121	231.398	241.017	211.658	0.000825268
GSVIVT01012022001	2	3	20	11	3	8	20	109	108	82	2.66027	3.17058	18.1501	9.55866	2.39312	18.2177	28.8243	55.6786	84.2389	63.343	0.00677464
GSVIVT01011901001	1	0	1	0	7	0	0	41	31	12	1.33013	0	0.907504	0	5.58395	0	0	20.9433	24.1797	9.2697	0.0393296
GSVIVT01030293001	2	3	54	168	857	195	24	1177	2284	4242	2.66027	3.17058	49.0052	145.987	683.634	444.057	34.5891	601.226	1781.5	3276.84	2.22729e-06
GSVIVT01004964001	1	1	3	5	5	0	7	15	69	27	1.33013	1.05686	2.72251	4.34485	3.98853	0	10.0885	7.66219	53.8193	20.8568	0.0294077
GSVIVT01005210001	1	7	12	8	380	1	1	1365	1465	537	1.33013	7.39802	10.8901	6.95175	303.128	2.27721	1.44121	697.259	1142.69	414.819	2.97071e-05
GSVIVT01002482001	2	7	5	3	7	0	45	43	68	21	2.66027	7.39802	4.53752	2.60691	5.58395	0	64.8546	21.9649	53.0393	16.222	0.0183704
GSVIVT01018168001	0	0	5	5	11	0	0	29	111	25	0	0	4.53752	4.34485	8.77477	0	0	14.8136	86.5789	19.3119	0.0247322
GSVIVT01014771001	125	209	114	79	294	66	95	3008	3354	1277	166.267	220.884	103.456	68.6486	234.526	150.296	136.915	1536.52	2616.09	986.451	6.55775e-09
GSVIVT01029994001	96	131	144	147	94	32	36	2191	2157	1500	127.693	138.449	130.681	127.738	74.9844	72.8709	51.8837	1119.19	1682.44	1158.71	8.32491e-08
GSVIVT01009616001	359	538	4036	3849	1593	147	424	22141	48597	17188	477.518	568.591	3662.69	3344.66	1270.75	334.751	611.074	11309.9	37905.2	13277.3	2.20897e-05
GSVIVT01015123001	0	3	5	1	2	1	1	20	26	45	0	3.17058	4.53752	0.868969	1.59541	2.27721	1.44121	10.2163	20.2797	34.7614	0.0349957
GSVIVT01012082001	8	8	6	3	28	8	7	93	232	101	10.6411	8.45488	5.44503	2.60691	22.3358	18.2177	10.0885	47.5056	180.958	78.02	0.0046613
GSVIVT01031380001	6	4	136	115	212	5	12	912	1693	1180	7.98081	4.22744	123.421	99.9314	169.114	11.3861	17.2946	465.861	1320.52	911.521	1.17431e-05
GSVIVT01017937001	623	696	2310	1902	5587	275	1284	25304	48216	16275	828.674	735.574	2096.34	1652.78	4456.79	626.234	1850.52	12925.6	37608	12572	4.42443e-05
GSVIVT01024419001	45	65	21	10	177	3	12	1726	1074	317	59.8561	68.6959	19.0576	8.68969	141.194	6.83164	17.2946	881.663	837.709	244.875	4.2774e-06
GSVIVT01010028001	59	92	89	85	83	51	49	1330	1403	891	78.478	97.2311	80.7679	73.8624	66.2096	116.138	70.6194	679.381	1094.33	688.276	9.04659e-07
GSVIVT01035429001	3	6	2	9	19	0	0	171	175	13	3.9904	6.34116	1.81501	7.82072	15.1564	0	0	87.349	136.498	10.0422	0.00592635
GSVIVT01036562001	18	26	8	17	21	1	11	274	376	193	23.9424	27.4784	7.26004	14.7725	16.7518	2.27721	15.8533	139.963	293.276	149.088	0.00061999
GSVIVT01028143001	89	177	93	148	251	33	269	1523	1840	2709	118.382	187.064	84.3979	128.607	200.224	75.1481	387.686	777.968	1435.18	2092.64	2.63581e-07
GSVIVT01020227001	0	0	6	9	8	0	0	83	88	25	0	0	5.44503	7.82072	6.38165	0	0	42.3974	68.6391	19.3119	0.0169813
GSVIVT01008997001	19	20	38	34	30	8	24	334	648	209	25.2726	21.1372	34.4852	29.5449	23.9312	18.2177	34.5891	170.611	505.433	161.447	0.000344927
GSVIVT01030822001	40	16	6	2	6	19	53	321	125	208	53.2054	16.9098	5.44503	1.73794	4.78624	43.2671	76.3843	163.971	97.4987	160.675	0.000342949
GSVIVT01006037001	5	6	0	3	2	0	0	54	62	48	6.65067	6.34116	0	2.60691	1.59541	0	0	27.5839	48.3594	37.0788	0.00769497
GSVIVT01032410001	5	6	34	59	103	1	2	624	730	351	6.65067	6.34116	30.8552	51.2692	82.1638	2.27721	2.88243	318.747	569.393	271.139	0.000296481
GSVIVT01014104001	1	1	2	3	4	0	0	25	35	33	1.33013	1.05686	1.81501	2.60691	3.19083	0	0	12.7703	27.2996	25.4917	0.0410364
GSVIVT01033305001	1346	2353	5743	4797	27812	754	2421	125789	107886	105160	1790.36	2486.79	5211.8	4168.44	22185.8	1717.02	3489.18	64254.6	84150	81233.5	0.00619618
GSVIVT01023423001	1	8	0	4	2	3	4	15	72	27	1.33013	8.45488	0	3.47588	1.59541	6.83164	5.76485	7.66219	56.1593	20.8568	0.0255086
GSVIVT01009280001	2	2	2	3	2	0	0	56	36	18	2.66027	2.11372	1.81501	2.60691	1.59541	0	0	28.6055	28.0796	13.9046	0.0187291
GSVIVT01010378001	3	1	7	9	5	0	12	73	66	59	3.9904	1.05686	6.35253	7.82072	3.98853	0	17.2946	37.2893	51.4793	45.576	0.0130571
GSVIVT01037203001	0	1	16	29	31	1	1	233	182	211	0	1.05686	14.5201	25.2001	24.7289	2.27721	1.44121	119.019	141.958	162.992	0.00438713
GSVIVT01030294001	0	1	4	18	104	23	3	119	221	497	0	1.05686	3.63002	15.6414	82.9615	52.3759	4.32364	60.7867	172.378	383.92	0.0044097
GSVIVT01023254001	52	44	25	30	86	23	40	683	1020	340	69.167	46.5018	22.6876	26.0691	68.6028	52.3759	57.6485	348.885	795.59	262.642	3.11818e-05
GSVIVT01033741001	537	838	562	562	679	2712	7392	1954	1684	1653	714.282	885.649	510.017	488.361	541.643	6175.81	10653.4	998.128	1313.5	1276.9	2.47455e-05
GSVIVT01014443001	753	441	1	0	3	3083	1759	2	4	0	1001.59	466.075	0.907504	0	2.39312	7020.65	2535.09	1.02163	3.11996	0	3.38098e-05
GSVIVT01010525001	82	31	471	353	1563	21	109	7942	8244	3916	109.071	32.7627	427.435	306.746	1246.82	47.8215	157.092	4056.87	6430.24	3025.01	1.12858e-06
GSVIVT01020574001	3	6	0	1	2	2	1	97	4	31	3.9904	6.34116	0	0.868969	1.59541	4.55443	1.44121	49.5488	3.11996	23.9467	0.00982509
GSVIVT01004937001	7	3	4	0	28	3	0	190	70	116	9.31094	3.17058	3.63002	0	22.3358	6.83164	0	97.0544	54.5993	89.6071	0.00577004
GSVIVT01028606001	4	0	7	3	3	2	5	140	5	26	5.32054	0	6.35253	2.60691	2.39312	4.55443	7.20606	71.5138	3.89995	20.0844	0.00894812
GSVIVT01003988001	3	3	2	4	9	2	3	114	48	28	3.9904	3.17058	1.81501	3.47588	7.17936	4.55443	4.32364	58.2326	37.4395	21.6293	0.0113287
GSVIVT01021233001	267	364	804	728	1641	555	408	9705	10989	8399	355.146	384.697	729.634	632.61	1309.04	1263.85	588.015	4957.44	8571.31	6488.02	1.55533e-06
GSVIVT01027585001	13	7	31	22	5	0	10	316	236	161	17.2918	7.39802	28.1326	19.1173	3.98853	0	14.4121	161.417	184.078	124.369	0.00145768
GSVIVT01027182001	850	1820	194	294	1450	124	256	10935	22804	7091	1130.61	1923.49	176.056	255.477	1156.67	282.375	368.95	5585.74	17786.9	5477.62	1.36501e-07
GSVIVT01018450001	3	4	0	0	2	1	1	31	26	29	3.9904	4.22744	0	0	1.59541	2.27721	1.44121	15.8352	20.2797	22.4018	0.0255161
GSVIVT01003616001	2	1	15	10	14	8	4	107	118	84	2.66027	1.05686	13.6126	8.68969	11.1679	18.2177	5.76485	54.6569	92.0388	64.8879	0.012012
GSVIVT01031813001	1	0	10	11	1	3	4	32	78	54	1.33013	0	9.07504	9.55866	0.797706	6.83164	5.76485	16.346	60.8392	41.7137	0.0255276
GSVIVT01024893001	859	747	185	149	282	721	750	5260	7307	5729	1142.59	789.474	167.888	129.476	224.953	1641.87	1080.91	2686.87	5699.39	4425.51	9.69977e-09
GSVIVT01032714001	48	61	9	5	9	47	23	319	514	297	63.8465	64.4685	8.16754	4.34485	7.17936	107.029	33.1479	162.949	400.915	229.425	0.000127141
GSVIVT01029880001	15	10	4	0	12	3	17	118	178	58	19.952	10.5686	3.63002	0	9.57248	6.83164	24.5006	60.2759	138.838	44.8036	0.0036861
GSVIVT01023874001	0	2	5	3	7	1	1	34	61	32	0	2.11372	4.53752	2.60691	5.58395	2.27721	1.44121	17.3676	47.5794	24.7192	0.0369763
GSVIVT01005964001	60	62	19	6	10	414	109	1	3	2	79.8081	65.5253	17.2426	5.21381	7.97706	942.767	157.092	0.510813	2.33997	1.54495	0.0317044
GSVIVT01021360001	1	0	7	12	11	0	0	94	76	79	1.33013	0	6.35253	10.4276	8.77477	0	0	48.0164	59.2792	61.0256	0.0162761
GSVIVT01032681001	895	488	39	23	23	4143	1138	72	24	10	1190.47	515.748	35.3927	19.9863	18.3472	9434.5	1640.1	36.7785	18.7198	7.72475	0.000107752
GSVIVT01015140001	3	4	5	10	4	2	1	61	68	82	3.9904	4.22744	4.53752	8.68969	3.19083	4.55443	1.44121	31.1596	53.0393	63.343	0.0137162
GSVIVT01024709001	16	9	61	74	63	3	3	556	782	447	21.2822	9.51174	55.3578	64.3037	50.2555	6.83164	4.32364	284.012	609.952	345.297	0.00026452
GSVIVT01033650001	246	168	133	243	166	1719	1269	220	43	149	327.213	177.552	120.698	211.159	132.419	3914.53	1828.9	112.379	33.5396	115.099	0.000833847
GSVIVT01026213001	1	1	25	17	21	1	125	62	122	52	1.33013	1.05686	22.6876	14.7725	16.7518	2.27721	180.152	31.6704	95.1588	40.1687	0.0275914
GSVIVT01010328001	902	659	198	187	548	118	99	8504	11217	3839	1199.78	696.471	179.686	162.497	437.143	268.711	142.68	4343.95	8749.15	2965.53	2.18863e-08
GSVIVT01029998001	71	116	96	104	70	22	61	1440	1441	996	94.4396	122.596	87.1204	90.3728	55.8395	50.0987	87.914	735.57	1123.97	769.386	2.4536e-06
GSVIVT01031128001	35	55	595	579	331	11	104	3392	4932	3725	46.5547	58.1273	539.965	503.133	264.041	25.0494	149.886	1732.68	3846.91	2877.47	1.73977e-06
GSVIVT01031543001	951	1336	516	193	2733	31	674	21030	24518	3339	1264.96	1411.96	468.272	167.711	2180.13	70.5937	971.377	10742.4	19123.8	2579.3	2.29533e-06
GSVIVT01000622001	0	11	14	14	35	1	2	212	207	152	0	11.6255	12.7051	12.1656	27.9197	2.27721	2.88243	108.292	161.458	117.416	0.00655532
GSVIVT01008048001	8	18	15	19	8	2	3	194	287	92	10.6411	19.0235	13.6126	16.5104	6.38165	4.55443	4.32364	99.0976	223.857	71.0677	0.00347603
GSVIVT01024563001	3	6	2	2	0	2	2	45	46	23	3.9904	6.34116	1.81501	1.73794	0	4.55443	2.88243	22.9866	35.8795	17.7669	0.021418
GSVIVT01032411001	49	145	1672	1796	4652	49	91	18655	25919	15988	65.1766	153.245	1517.35	1560.67	3710.93	111.584	131.15	9529.21	20216.6	12350.3	9.48147e-05
GSVIVT01010644001	1609	1552	1169	791	405	2545	1086	13276	21961	5283	2140.19	1640.25	1060.87	687.355	323.071	5795.51	1565.16	6781.55	17129.4	4080.99	1.19323e-06
GSVIVT01027359001	0	1	4	4	6	0	1	53	13	51	0	1.05686	3.63002	3.47588	4.78624	0	1.44121	27.0731	10.1399	39.3962	0.0435786
GSVIVT01000606001	4	12	6	6	11	7	9	108	125	57	5.32054	12.6823	5.44503	5.21381	8.77477	15.9405	12.9709	55.1678	97.4987	44.0311	0.0108848
GSVIVT01021183001	79	81	70	83	155	37	60	1092	1687	858	105.081	85.6057	63.5253	72.1244	123.645	84.257	86.4728	557.807	1315.84	662.784	9.24787e-06
GSVIVT01015308001	151	229	110	182	591	329	897	2130	3308	1718	200.85	242.021	99.8255	158.152	471.445	749.204	1292.77	1088.03	2580.21	1327.11	5.07444e-06
GSVIVT01022896001	0	0	10	3	1	0	0	23	58	23	0	0	9.07504	2.60691	0.797706	0	0	11.7487	45.2394	17.7669	0.0493256
GSVIVT01009849001	17	24	229	174	1828	14	25	6387	5516	4531	22.6123	25.3646	207.819	151.201	1458.21	31.881	36.0303	3262.56	4302.42	3500.09	1.33314e-05
GSVIVT01025604001	7	4	6	1	0	17	1	25	36	48	9.31094	4.22744	5.44503	0.868969	0	38.7127	1.44121	12.7703	28.0796	37.0788	0.0287764
GSVIVT01030860001	4	2	2	5	17	0	0	61	47	120	5.32054	2.11372	1.81501	4.34485	13.561	0	0	31.1596	36.6595	92.697	0.0199852
GSVIVT01038619001	84	168	287	338	846	88	191	4077	4516	3734	111.731	177.552	260.454	293.712	674.86	200.395	275.272	2082.58	3522.43	2884.42	4.23422e-06
GSVIVT01009394001	40	42	92	74	262	25	38	1394	1825	553	53.2054	44.3881	83.4904	64.3037	208.999	56.9304	54.7661	712.073	1423.48	427.179	3.99466e-05
GSVIVT01024306001	92	104	148	76	164	30	370	1131	1957	790	122.372	109.913	134.311	66.0417	130.824	68.3164	533.249	577.729	1526.44	610.256	9.70754e-06
GSVIVT01025695001	4	13	39	49	39	21	16	295	473	210	5.32054	13.7392	35.3927	42.5795	31.1106	47.8215	23.0594	150.69	368.935	162.22	0.00285291
GSVIVT01006716001	0	1	4	9	13	0	1	62	96	34	0	1.05686	3.63002	7.82072	10.3702	0	1.44121	31.6704	74.879	26.2642	0.0321923
GSVIVT01020864001	11	17	69	76	150	9	11	755	967	611	14.6315	17.9666	62.6178	66.0417	119.656	20.4949	15.8533	385.663	754.25	471.982	0.0002816
GSVIVT01019039001	0	0	8	14	12	0	0	81	127	38	0	0	7.26004	12.1656	9.57248	0	0	41.3758	99.0587	29.3541	0.0246996
GSVIVT01024656001	362	326	1686	1471	4500	111	570	20713	23404	15915	481.509	344.536	1530.05	1278.25	3589.68	252.771	821.491	10580.5	18254.9	12293.9	9.86394e-05
GSVIVT01009317001	2	3	22	10	18	4	83	91	85	56	2.66027	3.17058	19.9651	8.68969	14.3587	9.10886	119.621	46.4839	66.2991	43.2586	0.0302281
GSVIVT01030245001	21	11	9	6	20	4	0	141	329	82	27.9328	11.6255	8.16754	5.21381	15.9541	9.10886	0	72.0246	256.617	63.343	0.00366518
GSVIVT01007119001	5	0	2	3	16	1	1	115	84	12	6.65067	0	1.81501	2.60691	12.7633	2.27721	1.44121	58.7434	65.5191	9.2697	0.0184478
GSVIVT01001178001	2	4	45	33	41	5	3	415	290	225	2.66027	4.22744	40.8377	28.676	32.706	11.3861	4.32364	211.987	226.197	173.807	0.00367811
GSVIVT01032956001	0	1	3	4	10	0	2	73	26	35	0	1.05686	2.72251	3.47588	7.97706	0	2.88243	37.2893	20.2797	27.0366	0.0432238
GSVIVT01008553001	11	2	161	151	440	6	5	2498	2100	975	14.6315	2.11372	146.108	131.214	350.991	13.6633	7.20606	1276.01	1637.98	753.164	4.16208e-05
GSVIVT01028548001	38	27	24	24	19	5	5	328	579	183	50.5451	28.5352	21.7801	20.8553	15.1564	11.3861	7.20606	167.547	451.614	141.363	0.000732325
GSVIVT01035486001	17	22	8	2	21	12	5	137	234	156	22.6123	23.2509	7.26004	1.73794	16.7518	27.3266	7.20606	69.9813	182.518	120.506	0.00471957
GSVIVT01032071001	65	55	37	63	74	33	72	795	1101	280	86.4588	58.1273	33.5777	54.7451	59.0303	75.1481	103.767	406.096	858.769	216.293	9.93746e-05
GSVIVT01034410001	0	1	8	7	19	0	0	105	106	41	0	1.05686	7.26004	6.08278	15.1564	0	0	53.6353	82.6789	31.6715	0.0275914
GSVIVT01016012001	89	141	202	180	392	55	187	2425	2578	2038	118.382	149.017	183.316	156.414	312.701	125.247	269.507	1238.72	2010.81	1574.3	8.28671e-06
GSVIVT01018008001	21	23	3	9	17	13	9	300	164	141	27.9328	24.3078	2.72251	7.82072	13.561	29.6038	12.9709	153.244	127.918	108.919	0.00266459
GSVIVT01009469001	7	14	48	51	68	14	19	606	566	169	9.31094	14.796	43.5602	44.3174	54.244	31.881	27.383	309.552	441.474	130.548	0.00153641
GSVIVT01013974001	21	30	34	29	57	2	16	391	536	344	27.9328	31.7058	30.8552	25.2001	45.4693	4.55443	23.0594	199.728	418.075	265.732	0.00110805
GSVIVT01033794001	14	19	34	23	81	0	7	653	341	339	18.6219	20.0803	30.8552	19.9863	64.6142	0	10.0885	333.561	265.977	261.869	0.0012516
GSVIVT01038662001	6	5	10	5	32	8	1	287	81	84	7.98081	5.2843	9.07504	4.34485	25.5266	18.2177	1.44121	146.603	63.1792	64.8879	0.00947016
GSVIVT01033374001	34	43	192	518	1372	27	23	5689	6312	2947	45.2246	45.445	174.241	450.126	1094.45	61.4848	33.1479	2906.01	4923.3	2276.49	2.26194e-05
GSVIVT01009568001	12	9	22	12	14	1	0	208	153	194	15.9616	9.51174	19.9651	10.4276	11.1679	2.27721	0	106.249	119.338	149.86	0.00541209
GSVIVT01036586001	546	202	113	53	145	1127	1214	918	1565	944	726.254	213.486	102.548	46.0554	115.667	2566.42	1749.63	468.926	1220.68	729.217	9.93338e-06
GSVIVT01009930001	7	9	3	4	4	7	8	113	33	60	9.31094	9.51174	2.72251	3.47588	3.19083	15.9405	11.5297	57.7218	25.7397	46.3485	0.0133577
GSVIVT01021200001	12	9	15	14	17	1	3	113	277	104	15.9616	9.51174	13.6126	12.1656	13.561	2.27721	4.32364	57.7218	216.057	80.3374	0.00807392
GSVIVT01029996001	67	135	74	93	72	35	55	1306	1242	822	89.119	142.676	67.1553	80.8141	57.4349	79.7025	79.2667	667.121	968.747	634.975	2.27194e-05
GSVIVT01012858001	66	121	153	223	263	110	383	1212	2550	1037	87.7889	127.88	138.848	193.78	209.797	250.494	551.984	619.105	1988.97	801.057	4.42443e-05
GSVIVT01022723001	172	179	411	382	554	171	151	3493	6201	1877	228.783	189.178	372.984	331.946	441.929	389.404	217.623	1784.27	4836.72	1449.94	7.30422e-06
GSVIVT01020730001	3	3	5	22	64	2	2	259	175	228	3.9904	3.17058	4.53752	19.1173	51.0532	4.55443	2.88243	132.3	136.498	176.124	0.0110504
GSVIVT01033651001	374	428	48	166	152	284	281	2179	4179	1972	497.47	452.336	43.5602	144.249	121.251	646.729	404.981	1113.06	3259.58	1523.32	4.4762e-07
GSVIVT01012769001	3	4	14	20	15	0	34	113	174	45	3.9904	4.22744	12.7051	17.3794	11.9656	0	49.0012	57.7218	135.718	34.7614	0.0211342
GSVIVT01028104001	29	32	3	6	21	12	7	387	165	222	38.5739	33.8195	2.72251	5.21381	16.7518	27.3266	10.0885	197.684	128.698	171.49	0.00156982
GSVIVT01002536001	0	1	7	5	29	3	3	130	44	104	0	1.05686	6.35253	4.34485	23.1335	6.83164	4.32364	66.4056	34.3195	80.3374	0.0319638
GSVIVT01013573001	9	20	16	13	20	5	13	169	294	86	11.9712	21.1372	14.5201	11.2966	15.9541	11.3861	18.7358	86.3273	229.317	66.4329	0.00748722
GSVIVT01024881001	446	414	81	52	140	362	454	2521	3106	2225	593.24	437.54	73.5079	45.1864	111.679	824.352	654.311	1287.76	2422.65	1718.76	3.02214e-07
GSVIVT01016881001	408	177	97	83	5	1389	1080	38	77	114	542.695	187.064	88.0279	72.1244	3.98853	3163.05	1556.51	19.4109	60.0592	88.0622	0.00116043
GSVIVT01027652001	170	21	2	3	34	12	2	325	1472	240	226.123	22.1941	1.81501	2.60691	27.122	27.3266	2.88243	166.014	1148.14	185.394	1.61193e-05
GSVIVT01019664001	85	86	9	5	4	0	30	158	1211	169	113.061	90.89	8.16754	4.34485	3.19083	0	43.2364	80.7084	944.568	130.548	0.000111168
GSVIVT01035076001	23	6	110	88	47	4	50	558	958	329	30.5931	6.34116	99.8255	76.4693	37.4922	9.10886	72.0606	285.033	747.23	254.144	0.000682547
GSVIVT01003965001	76	67	179	152	404	51	152	1667	1816	2199	101.09	70.8096	162.443	132.083	322.273	116.138	219.064	851.525	1416.46	1698.67	4.16208e-05
GSVIVT01003927001	8	18	8	9	150	36	27	232	654	190	10.6411	19.0235	7.26004	7.82072	119.656	81.9797	38.9127	118.509	510.113	146.77	0.00602695
GSVIVT01036456001	112	75	315	247	168	94	48	2232	1868	2355	148.975	79.2645	285.864	214.635	134.015	214.058	69.1782	1140.13	1457.02	1819.18	1.13028e-05
GSVIVT01023708001	232	193	50	26	133	586	1134	269	629	169	308.591	203.974	45.3752	22.5932	106.095	1334.45	1634.34	137.409	490.614	130.548	0.000438954
GSVIVT01030588001	22	14	310	460	512	79	47	3157	4297	1176	29.263	14.796	281.326	399.726	408.426	179.9	67.737	1612.64	3351.62	908.431	4.28344e-05
GSVIVT01009648001	252	177	98	101	123	602	963	379	1172	556	335.194	187.064	88.9354	87.7659	98.1179	1370.88	1387.89	193.598	914.148	429.496	0.000150283
GSVIVT01026220001	6	5	166	100	94	9	773	336	363	202	7.98081	5.2843	150.646	86.8969	74.9844	20.4949	1114.06	171.633	283.136	156.04	0.00508451
GSVIVT01032819001	2	6	19	31	60	3	0	241	408	120	2.66027	6.34116	17.2426	26.938	47.8624	6.83164	0	123.106	318.236	92.697	0.0101714
GSVIVT01022814001	91	97	81	119	826	7	121	2784	3803	1408	121.042	102.515	73.5079	103.407	658.906	15.9405	174.387	1422.1	2966.3	1087.65	4.07364e-05
GSVIVT01036090001	19	10	157	169	210	14	29	1306	1375	1064	25.2726	10.5686	142.478	146.856	167.518	31.881	41.7952	667.121	1072.49	821.914	0.000186626
GSVIVT01033471001	4	16	1	6	3	4	9	62	74	68	5.32054	16.9098	0.907504	5.21381	2.39312	9.10886	12.9709	31.6704	57.7192	52.5283	0.022108
GSVIVT01007982001	5	2	57	56	250	2	4	892	972	542	6.65067	2.11372	51.7278	48.6623	199.427	4.55443	5.76485	455.645	758.15	418.682	0.00100513
GSVIVT01031202001	282	295	235	178	226	155	205	2030	3819	2466	375.098	311.774	213.264	154.677	180.282	352.968	295.449	1036.95	2978.78	1904.92	2.97209e-06
GSVIVT01025051001	30	16	342	504	610	25	202	2801	3756	2788	39.904	16.9098	310.367	437.96	486.601	56.9304	291.125	1430.79	2929.64	2153.66	6.03973e-05
GSVIVT01009359001	35	12	221	269	243	17	242	1324	1955	1376	46.5547	12.6823	200.558	233.753	193.843	38.7127	348.773	676.316	1524.88	1062.93	0.000125975
GSVIVT01022812001	244	370	665	815	855	56	1144	5166	7573	5236	324.553	391.038	603.49	708.21	682.039	127.524	1648.75	2638.86	5906.86	4044.68	2.68936e-05
GSVIVT01027723001	69	66	155	188	245	200	263	1244	1658	953	91.7793	69.7528	140.663	163.366	195.438	455.443	379.039	635.451	1293.22	736.169	0.000151806
GSVIVT01012639001	159	111	143	155	276	162	91	2877	1580	1419	211.491	117.311	129.773	134.69	220.167	368.909	131.15	1469.61	1232.38	1096.14	1.4155e-05
GSVIVT01003596001	8	12	86	97	98	32	33	581	782	475	10.6411	12.6823	78.0454	84.29	78.1752	72.8709	47.56	296.782	609.952	366.926	0.00145708
GSVIVT01019884001	207	237	2324	823	5013	110	186	17963	18634	18847	275.338	250.476	2109.04	715.162	3998.9	250.494	268.066	9175.73	14534.3	14558.8	0.000394294
GSVIVT01008319001	4	4	43	18	9	0	10	116	290	99	5.32054	4.22744	39.0227	15.6414	7.17936	0	14.4121	59.2543	226.197	76.4751	0.0146146
GSVIVT01026477001	17	19	17	24	62	14	20	323	404	176	22.6123	20.0803	15.4276	20.8553	49.4578	31.881	28.8243	164.992	315.116	135.956	0.00504332
GSVIVT01005386001	3	2	8	12	30	1	2	250	54	99	3.9904	2.11372	7.26004	10.4276	23.9312	2.27721	2.88243	127.703	42.1194	76.4751	0.0181302
GSVIVT01029832001	2	5	9	2	16	3	0	98	70	64	2.66027	5.2843	8.16754	1.73794	12.7633	6.83164	0	50.0596	54.5993	49.4384	0.031236
GSVIVT01031226001	32	51	69	59	128	12	16	1011	865	515	42.5643	53.8999	62.6178	51.2692	102.106	27.3266	23.0594	516.432	674.691	397.825	0.000376356
GSVIVT01015124001	9	13	24	42	22	0	15	190	246	279	11.9712	13.7392	21.7801	36.4967	17.5495	0	21.6182	97.0544	191.877	215.521	0.00896006
GSVIVT01008322001	49	27	83	176	251	5	1184	462	558	399	65.1766	28.5352	75.3229	152.939	200.224	11.3861	1706.4	235.995	435.234	308.218	0.00237024
GSVIVT01015138001	10	15	23	29	27	1	12	201	228	258	13.3013	15.8529	20.8726	25.2001	21.5381	2.27721	17.2946	102.673	177.838	199.299	0.00900522
GSVIVT01031131001	179	204	43	46	96	62	97	1369	2105	658	238.094	215.599	39.0227	39.9726	76.5798	141.187	139.798	699.302	1641.88	508.289	1.05873e-05
GSVIVT01029044001	4	2	4	1	9	5	2	80	24	31	5.32054	2.11372	3.63002	0.868969	7.17936	11.3861	2.88243	40.865	18.7198	23.9467	0.043999
GSVIVT01001327001	8	15	12	18	25	1	3	201	224	113	10.6411	15.8529	10.8901	15.6414	19.9427	2.27721	4.32364	102.673	174.718	87.2897	0.0124533
GSVIVT01034563001	4	1	315	574	66	2	3	1737	3104	1260	5.32054	1.05686	285.864	498.788	52.6486	4.55443	4.32364	887.281	2421.09	973.319	0.000121804
GSVIVT01016883001	146	68	136	90	17	708	474	19	93	89	194.2	71.8665	123.421	78.2072	13.561	1612.27	683.135	9.70544	72.539	68.7503	0.0186215
GSVIVT01034615001	9	18	8	17	37	1	8	76	271	201	11.9712	19.0235	7.26004	14.7725	29.5151	2.27721	11.5297	38.8218	211.377	155.268	0.0160166
GSVIVT01011856001	9	2	1	1	3	10	4	39	24	33	11.9712	2.11372	0.907504	0.868969	2.39312	22.7721	5.76485	19.9217	18.7198	25.4917	0.0433339
GSVIVT01025378001	45	82	98	115	216	72	39	1059	1707	625	59.8561	86.6625	88.9354	99.9314	172.305	163.959	56.2073	540.951	1331.44	482.797	0.000280838
GSVIVT01018989001	4	4	1	1	12	0	0	99	16	55	5.32054	4.22744	0.907504	0.868969	9.57248	0	0	50.5704	12.4798	42.4861	0.0330731
GSVIVT01013374001	67	107	147	153	384	24	72	2081	2390	1066	89.119	113.084	133.403	132.952	306.319	54.6532	103.767	1063	1864.18	823.459	9.82561e-05
GSVIVT01035459001	9	22	20	6	21	7	7	183	213	122	11.9712	23.2509	18.1501	5.21381	16.7518	15.9405	10.0885	93.4787	166.138	94.242	0.0124037
GSVIVT01026508001	82	162	57	70	59	56	62	1020	1004	901	109.071	171.211	51.7278	60.8278	47.0647	127.524	89.3552	521.029	783.11	696	9.76911e-05
GSVIVT01011766001	1	3	15	19	4	0	1	149	96	49	1.33013	3.17058	13.6126	16.5104	3.19083	0	1.44121	76.1111	74.879	37.8513	0.0277296
GSVIVT01016929001	26	59	228	251	52	3	6	982	1881	1100	34.5835	62.3547	206.911	218.111	41.4807	6.83164	8.64728	501.618	1467.16	849.723	0.00019939
GSVIVT01026967001	10	14	54	30	27	1	36	237	422	158	13.3013	14.796	49.0052	26.0691	21.5381	2.27721	51.8837	121.063	329.156	122.051	0.00831114
GSVIVT01011354001	1	3	35	28	44	1	9	201	311	155	1.33013	3.17058	31.7627	24.3311	35.0991	2.27721	12.9709	102.673	242.577	119.734	0.0179556
GSVIVT01006730001	4	0	6	12	21	2	6	103	110	49	5.32054	0	5.44503	10.4276	16.7518	4.55443	8.64728	52.6137	85.7989	37.8513	0.0406085
GSVIVT01021282001	24	31	51	54	102	4	10	617	823	276	31.9232	32.7627	46.2827	46.9243	81.3661	9.10886	14.4121	315.171	641.932	213.203	0.00174275
GSVIVT01023922001	107	72	382	323	170	10	42	1698	3458	1605	142.324	76.0939	346.667	280.677	135.61	22.7721	60.5309	867.36	2697.2	1239.82	6.22513e-05
GSVIVT01024115001	6	10	2	4	3	5	4	34	81	42	7.98081	10.5686	1.81501	3.47588	2.39312	11.3861	5.76485	17.3676	63.1792	32.444	0.0365715
GSVIVT01003478001	5	7	6	14	10	1	39	75	83	45	6.65067	7.39802	5.44503	12.1656	7.97706	2.27721	56.2073	38.3109	64.7392	34.7614	0.0472549
GSVIVT01026315001	5	2	0	6	6	2	3	88	16	34	6.65067	2.11372	0	5.21381	4.78624	4.55443	4.32364	44.9515	12.4798	26.2642	0.0400521
GSVIVT01031170001	5	6	16	10	33	9	27	189	92	104	6.65067	6.34116	14.5201	8.68969	26.3243	20.4949	38.9127	96.5436	71.7591	80.3374	0.0299471
GSVIVT01014403001	98	171	2701	2809	4566	81	299	16556	25191	19230	130.353	180.723	2451.17	2440.93	3642.33	184.454	430.923	8457.01	19648.7	14854.7	0.00118625
GSVIVT01037862001	59	64	53	47	46	69	65	291	877	322	78.478	67.639	48.0977	40.8415	36.6945	157.128	93.6788	148.646	684.051	248.737	0.00144575
GSVIVT01006111001	26	32	204	205	279	59	59	1269	1874	1115	34.5835	33.8195	185.131	178.139	222.56	134.356	85.0316	648.221	1461.7	861.31	0.000448729
GSVIVT01025515001	9	3	85	122	142	42	210	371	692	506	11.9712	3.17058	77.1379	106.014	113.274	95.643	302.655	189.511	539.753	390.873	0.00533641
GSVIVT01024655001	34	37	93	86	342	45	51	1407	1432	641	45.2246	39.1038	84.3979	74.7313	272.816	102.475	73.5018	718.713	1116.95	495.157	0.000649486
GSVIVT01019886001	3	2	19	5	32	1	1	108	131	126	3.9904	2.11372	17.2426	4.34485	25.5266	2.27721	1.44121	55.1678	102.179	97.3319	0.038464
GSVIVT01005278001	40	37	13	9	46	14	15	475	425	121	53.2054	39.1038	11.7976	7.82072	36.6945	31.881	21.6182	242.636	331.496	93.4695	0.00275619
GSVIVT01011393001	188	239	217	188	470	19	112	3091	4110	1314	250.065	252.59	196.928	163.366	374.922	43.2671	161.416	1578.92	3205.76	1015.03	3.7645e-05
GSVIVT01022813001	21	19	10	10	179	4	25	468	683	249	27.9328	20.0803	9.07504	8.68969	142.789	9.10886	36.0303	239.06	532.733	192.346	0.00541209
GSVIVT01033886001	24	23	4	43	39	19	244	84	81	155	31.9232	24.3078	3.63002	37.3657	31.1106	43.2671	351.656	42.9083	63.1792	119.734	0.0384012
GSVIVT01010664001	41	40	7	3	10	79	28	283	78	161	54.5355	42.2744	6.35253	2.60691	7.97706	179.9	40.354	144.56	60.8392	124.369	0.00744534
GSVIVT01034365001	109	119	103	75	131	12	58	1298	1620	703	144.985	125.766	93.473	65.1727	104.5	27.3266	83.5903	663.035	1263.58	543.05	0.000116335
GSVIVT01030467001	254	429	197	165	329	246	268	2575	2849	2802	337.854	453.393	178.778	143.38	262.445	560.195	386.245	1315.34	2222.19	2164.48	2.52267e-05
GSVIVT01002448001	31	28	25	36	43	18	43	176	524	213	41.2342	29.5921	22.6876	31.2829	34.3014	40.9899	61.9721	89.903	408.715	164.537	0.00672128
GSVIVT01031278001	10	8	35	36	21	22	24	95	199	259	13.3013	8.45488	31.7627	31.2829	16.7518	50.0987	34.5891	48.5272	155.218	200.071	0.0248513
GSVIVT01030218001	11	21	26	30	37	3	8	297	315	184	14.6315	22.1941	23.5951	26.0691	29.5151	6.83164	11.5297	151.711	245.697	142.135	0.0101957
GSVIVT01016258001	41	44	140	141	190	32	57	1337	1527	496	54.5355	46.5018	127.051	122.525	151.564	72.8709	82.1491	682.956	1191.04	383.148	0.000513837
GSVIVT01030829001	9	6	1	4	5	6	11	64	30	55	11.9712	6.34116	0.907504	3.47588	3.98853	13.6633	15.8533	32.692	23.3997	42.4861	0.0397875
GSVIVT01013493001	129	26	70	90	115	28	19	1207	1355	402	171.587	27.4784	63.5253	78.2072	91.7362	63.762	27.383	616.551	1056.89	310.535	0.000186261
GSVIVT01034463001	51	29	79	74	43	128	324	212	320	223	67.8369	30.6489	71.6928	64.3037	34.3014	291.484	466.953	108.292	249.597	172.262	0.0106395
GSVIVT01026086001	2	3	16	26	26	1	8	82	209	112	2.66027	3.17058	14.5201	22.5932	20.7404	2.27721	11.5297	41.8866	163.018	86.5172	0.0410364
GSVIVT01016661001	90	116	105	90	119	83	236	665	1438	590	119.712	122.596	95.288	78.2072	94.9271	189.009	340.126	339.69	1121.63	455.76	0.000451389
GSVIVT01034364001	447	494	465	375	779	100	258	5974	7483	3108	594.57	522.089	421.99	325.863	621.413	227.721	371.833	3051.59	5836.66	2400.85	2.85127e-05
GSVIVT01001437001	4	5	10	7	32	2	2	134	126	91	5.32054	5.2843	9.07504	6.08278	25.5266	4.55443	2.88243	68.4489	98.2787	70.2953	0.0379675
GSVIVT01010015001	875	713	190	254	105	3046	1914	638	1052	709	1163.87	753.541	172.426	220.718	83.7592	6936.4	2758.48	325.898	820.549	547.685	0.000986296
GSVIVT01034146001	44	26	2	8	19	51	49	315	67	158	58.5259	27.4784	1.81501	6.95175	15.1564	116.138	70.6194	160.906	52.2593	122.051	0.00744534
GSVIVT01005303001	33	23	21	7	30	27	17	279	309	113	43.8945	24.3078	19.0576	6.08278	23.9312	61.4848	24.5006	142.517	241.017	87.2897	0.00748722
GSVIVT01024382001	7	6	46	58	82	5	26	346	575	188	9.31094	6.34116	41.7452	50.4002	65.4119	11.3861	37.4715	176.741	448.494	145.225	0.0104034
GSVIVT01027584001	85	101	125	87	34	8	61	1216	1038	679	113.061	106.743	113.438	75.6003	27.122	18.2177	87.914	621.148	809.629	524.511	0.000209581
GSVIVT01035715001	7	6	14	14	14	0	2	162	115	88	9.31094	6.34116	12.7051	12.1656	11.1679	0	2.88243	82.7516	89.6988	67.9778	0.0256858
GSVIVT01009730001	21	6	157	143	246	14	13	1437	1220	773	27.9328	6.34116	142.478	124.263	196.236	31.881	18.7358	734.038	951.588	597.123	0.000927964
GSVIVT01013467001	76	59	107	190	182	29	49	1101	1915	619	101.09	62.3547	97.103	165.104	145.183	66.0392	70.6194	562.405	1493.68	478.162	0.000447614
GSVIVT01008344001	144	107	670	588	507	121	142	3489	4652	3419	191.539	113.084	608.028	510.954	404.437	275.543	204.652	1782.23	3628.51	2641.09	0.000154829
GSVIVT01031651001	13	20	82	44	121	6	10	612	413	633	17.2918	21.1372	74.4154	38.2346	96.5225	13.6633	14.4121	312.617	322.136	488.977	0.00438474
GSVIVT01030947001	62	100	89	70	95	35	55	690	1368	396	82.4684	105.686	80.7679	60.8278	75.7821	79.7025	79.2667	352.461	1067.03	305.9	0.000756094
GSVIVT01011584001	846	1239	870	1417	2635	653	3279	10927	13641	10153	1125.29	1309.45	789.529	1231.33	2101.96	1487.02	4725.74	5581.65	10639.8	7842.94	0.000566151
GSVIVT01001177001	4	8	6	8	3	0	4	81	57	52	5.32054	8.45488	5.44503	6.95175	2.39312	0	5.76485	41.3758	44.4594	40.1687	0.0433339
GSVIVT01014471001	139	114	291	333	503	1091	1251	806	707	696	184.889	120.482	264.084	289.367	401.246	2484.44	1802.96	411.715	551.453	537.643	0.00706937
GSVIVT01012682001	232	161	2132	2409	2015	109	580	12512	17442	9024	308.591	170.154	1934.8	2093.35	1607.38	248.216	835.903	6391.29	13604.6	6970.82	0.000864668
GSVIVT01013757001	350	348	1922	2796	2384	390	3734	13510	14404	9425	465.547	367.787	1744.22	2429.64	1901.73	888.114	5381.49	6901.08	11235	7280.58	0.0012516
GSVIVT01013135001	260	711	205	107	456	198	434	3438	5205	1396	345.835	751.427	186.038	92.9797	363.754	450.889	625.486	1756.17	4059.85	1078.38	5.00038e-05
GSVIVT01013755001	1234	1254	8008	10926	9471	1877	14174	51710	57242	37797	1641.39	1325.3	7267.3	9494.36	7555.08	4274.33	20427.7	26414.1	44648.2	29197.3	0.0162639
GSVIVT01034731001	39	48	90	56	140	21	37	610	1110	384	51.8753	50.7293	81.6754	48.6623	111.679	47.8215	53.3249	311.596	865.789	296.631	0.0021872
GSVIVT01008461001	601	695	857	830	1368	283	933	8227	12794	3448	799.411	734.518	777.731	721.244	1091.26	644.452	1344.65	4202.46	9979.19	2663.5	0.000190768
GSVIVT01033664001	746	1032	597	605	223	3473	4382	514	576	330	992.281	1090.68	541.78	525.726	177.889	7908.77	6315.39	262.558	449.274	254.917	0.00552276
GSVIVT01019587001	311	267	87	67	17	953	1101	37	71	39	413.672	282.182	78.9529	58.2209	13.561	2170.19	1586.78	18.9001	55.3793	30.1265	0.0109076
GSVIVT01031228001	40	42	61	69	102	13	16	861	671	421	53.2054	44.3881	55.3578	59.9589	81.3661	29.6038	23.0594	439.81	523.373	325.212	0.00195579
GSVIVT01030948001	268	338	398	333	471	182	200	2984	5443	1881	356.476	357.219	361.187	289.367	375.72	414.453	288.243	1524.26	4245.48	1453.03	0.000102651
GSVIVT01035565001	438	473	622	719	902	269	591	5581	7744	4224	582.599	499.895	564.468	624.789	719.531	612.571	851.757	2850.84	6040.24	3262.94	0.000142478
GSVIVT01027922001	223	454	666	475	2252	42	112	8275	9702	5527	296.62	479.814	604.398	412.76	1796.44	95.643	161.416	4226.97	7567.46	4269.47	0.00038359
GSVIVT01032581001	7	7	24	85	49	10	26	320	435	161	9.31094	7.39802	21.7801	73.8624	39.0876	22.7721	37.4715	163.46	339.296	124.369	0.0172571
GSVIVT01008756001	2	4	25	30	35	4	4	194	235	106	2.66027	4.22744	22.6876	26.0691	27.9197	9.10886	5.76485	99.0976	183.298	81.8824	0.0360968
GSVIVT01009247001	5	3	21	24	10	8	6	123	103	118	6.65067	3.17058	19.0576	20.8553	7.97706	18.2177	8.64728	62.8299	80.3389	91.1521	0.0453836
GSVIVT01009607001	0	0	25	38	50	0	4	302	221	126	0	0	22.6876	33.0208	39.8853	0	5.76485	154.265	172.378	97.3319	0.0313706
GSVIVT01009854001	5	6	37	34	133	1	14	457	375	349	6.65067	6.34116	33.5777	29.5449	106.095	2.27721	20.177	233.441	292.496	269.594	0.0142685
GSVIVT01002351001	0	0	26	22	11	0	0	180	107	71	0	0	23.5951	19.1173	8.77477	0	0	91.9463	83.4589	54.8458	0.0453235
GSVIVT01018436001	71	44	2	4	14	103	43	334	98	206	94.4396	46.5018	1.81501	3.47588	11.1679	234.553	61.9721	170.611	76.439	159.13	0.00674387
GSVIVT01012819001	1	0	16	21	98	0	4	380	252	135	1.33013	0	14.5201	18.2484	78.1752	0	5.76485	194.109	196.557	104.284	0.0304388
GSVIVT01024997001	37	56	63	52	143	15	6	923	539	665	49.215	59.1842	57.1728	45.1864	114.072	34.1582	8.64728	471.48	420.414	513.696	0.0021671
GSVIVT01001005001	62	63	9	27	178	61	18	1256	247	567	82.4684	66.5822	8.16754	23.4622	141.992	138.91	25.9418	641.581	192.657	437.994	0.00161987
GSVIVT01007754001	58	63	296	1091	256	60	56	2912	4537	2224	77.1478	66.5822	268.621	948.045	204.213	136.633	80.7079	1487.49	3538.81	1717.99	0.000405671
GSVIVT01019848001	218	276	47	79	835	69	130	2338	4644	1145	289.969	291.693	42.6527	68.6486	666.085	157.128	187.358	1194.28	3622.27	884.484	0.000230961
GSVIVT01011780001	104	155	68	97	90	61	56	856	1585	524	138.334	163.813	61.7103	84.29	71.7936	138.91	80.7079	437.256	1236.28	404.777	0.000512486
GSVIVT01009968001	2	5	12	16	19	1	2	167	93	63	2.66027	5.2843	10.8901	13.9035	15.1564	2.27721	2.88243	85.3057	72.539	48.666	0.0493256
GSVIVT01028662001	42	36	14	14	119	15	7	765	179	473	55.8657	38.047	12.7051	12.1656	94.9271	34.1582	10.0885	390.772	139.618	365.381	0.0044097
GSVIVT01015220001	85	77	14	6	11	3	4	647	573	234	113.061	81.3782	12.7051	5.21381	8.77477	6.83164	5.76485	330.496	446.934	180.759	0.000863049
GSVIVT01006669001	9	18	6	12	8	6	8	59	166	63	11.9712	19.0235	5.44503	10.4276	6.38165	13.6633	11.5297	30.1379	129.478	48.666	0.0450197
GSVIVT01029941001	12	18	30	13	28	0	3	244	204	168	15.9616	19.0235	27.2251	11.2966	22.3358	0	4.32364	124.638	159.118	129.776	0.0214851
GSVIVT01009081001	41	24	53	43	102	10	70	356	699	291	54.5355	25.3646	48.0977	37.3657	81.3661	22.7721	100.885	181.849	545.213	224.79	0.00745467
GSVIVT01034366001	1153	1279	1250	809	1753	214	601	13249	16605	7129	1533.65	1351.72	1134.38	702.996	1398.38	487.324	866.169	6767.76	12951.7	5506.98	0.000332213
GSVIVT01018002001	29	33	40	41	50	14	29	431	458	198	38.5739	34.8764	36.3002	35.6277	39.8853	31.881	41.7952	220.16	357.235	152.95	0.00876664
GSVIVT01011824001	228	329	509	462	543	244	466	2587	5030	2554	303.271	347.707	461.92	401.464	433.155	555.64	671.605	1321.47	3923.35	1972.9	0.000371649
GSVIVT01011882001	115	132	207	234	491	80	145	2905	2766	815	152.966	139.506	187.853	203.339	391.674	182.177	208.976	1483.91	2157.45	629.567	0.000451389
GSVIVT01018577001	11	11	1	2	6	10	2	100	53	36	14.6315	11.6255	0.907504	1.73794	4.78624	22.7721	2.88243	51.0813	41.3395	27.8091	0.039741
GSVIVT01030258001	31	19	549	577	397	13	360	1935	3149	2518	41.2342	20.0803	498.22	501.395	316.689	29.6038	518.837	988.422	2456.19	1945.09	0.000999371
GSVIVT01013758001	291	325	1913	2624	2666	471	3139	12140	13488	9453	387.069	343.479	1736.06	2280.17	2126.69	1072.57	4523.97	6201.26	10520.5	7302.21	0.0025464
GSVIVT01033062001	203	238	189	242	172	148	290	1295	3101	837	270.017	251.533	171.518	210.291	137.206	337.028	417.952	661.502	2418.75	646.562	0.000329484
GSVIVT01034368001	1181	1331	1214	810	1869	179	732	13619	16790	7024	1570.89	1406.68	1101.71	703.865	1490.91	407.621	1054.97	6956.76	13096	5425.87	0.000397339
GSVIVT01005100001	169	306	273	306	329	1032	669	1753	676	1212	224.793	323.399	247.749	265.905	262.445	2350.09	964.171	895.454	527.273	936.24	0.00286374
GSVIVT01030330001	115	223	129	216	79	482	1358	99	83	91	152.966	235.68	117.068	187.697	63.0188	1097.62	1957.17	50.5704	64.7392	70.2953	0.0328571
GSVIVT01031605001	713	762	481	724	395	2616	4950	196	86	166	948.386	805.327	436.51	629.134	315.094	5957.19	7134	100.119	67.0791	128.231	0.0146035
GSVIVT01021283001	62	77	196	168	427	20	30	1900	2196	986	82.4684	81.3782	177.871	145.987	340.621	45.5443	43.2364	970.544	1712.86	761.661	0.00100422
GSVIVT01001829001	20	30	34	36	53	9	14	391	350	227	26.6027	31.7058	30.8552	31.2829	42.2784	20.4949	20.177	199.728	272.996	175.352	0.0140164
GSVIVT01001466001	98	125	77	94	137	48	53	1233	1318	477	130.353	132.107	69.8778	81.6831	109.286	109.306	76.3843	629.832	1028.03	368.471	0.000889348
GSVIVT01022715001	387	386	685	626	990	355	271	5206	7951	2698	514.762	407.948	621.641	543.975	789.729	808.411	390.569	2659.29	6201.7	2084.14	0.000447614
GSVIVT01005215001	3	1	207	101	19	3	3	203	1016	438	3.9904	1.05686	187.853	87.7659	15.1564	6.83164	4.32364	103.695	792.47	338.344	0.0102033
GSVIVT01015230001	37	87	230	174	216	87	75	1267	1719	693	49.215	91.9468	208.726	151.201	172.305	198.118	108.091	647.2	1340.8	535.325	0.00194459
GSVIVT01030328001	11	9	178	249	150	6	79	814	1319	794	14.6315	9.51174	161.536	216.373	119.656	13.6633	113.856	415.801	1028.81	613.345	0.00420003
GSVIVT01024116001	2247	2423	1919	1404	3690	3225	5617	13695	23615	9210	2988.81	2560.77	1741.5	1220.03	2943.54	7344.02	8095.29	6995.58	18419.5	7114.5	0.00286374
GSVIVT01037342001	72	104	22	25	33	79	123	382	436	328	95.7697	109.913	19.9651	21.7242	26.3243	179.9	177.269	195.13	340.076	253.372	0.005372
GSVIVT01014284001	259	297	139	124	262	68	94	2961	2466	1132	344.505	313.887	126.143	107.752	208.999	154.851	135.474	1512.52	1923.45	874.442	0.000134939
GSVIVT01024875001	133	417	130	81	773	296	426	1472	3310	1707	176.908	440.711	117.976	70.3865	616.627	674.056	613.957	751.916	2581.77	1318.62	0.00118438
GSVIVT01029951001	239	311	33	25	21	9	10	1527	1581	1206	317.902	328.683	29.9476	21.7242	16.7518	20.4949	14.4121	780.011	1233.16	931.605	6.37456e-05
GSVIVT01010024001	4684	6953	2015	2253	2372	3048	2757	35161	47602	18286	6230.35	7348.35	1828.62	1957.79	1892.16	6940.95	3973.42	17960.7	37129.1	14125.5	0.00244921
GSVIVT01019717001	11	11	30	30	47	22	18	190	86	316	14.6315	11.6255	27.2251	26.0691	37.4922	50.0987	25.9418	97.0544	67.0791	244.102	0.047759
GSVIVT01033032001	478	448	635	1172	495	584	780	4187	5634	4918	635.805	473.473	576.265	1018.43	394.865	1329.89	1124.15	2138.77	4394.46	3799.03	0.000624396
GSVIVT01013164001	373	539	1444	1340	1245	344	1103	6844	11640	4696	496.14	569.647	1310.44	1164.42	993.145	783.362	1589.66	3496	9079.08	3627.54	0.00135951
GSVIVT01025923001	212	164	329	369	308	988	1026	630	833	915	281.989	173.325	298.569	320.65	245.694	2249.89	1478.68	321.812	649.731	706.815	0.0112872
GSVIVT01006004001	11	19	43	45	112	11	22	501	341	322	14.6315	20.0803	39.0227	39.1036	89.3431	25.0494	31.7067	255.917	265.977	248.737	0.0200102
GSVIVT01033015001	106	88	147	311	988	26	63	2951	3965	1375	140.994	93.0037	133.403	270.249	788.134	59.2076	90.7964	1507.41	3092.66	1062.15	0.00145768
GSVIVT01027930001	16	13	46	58	45	16	23	351	226	308	21.2822	13.7392	41.7452	50.4002	35.8968	36.4354	33.1479	179.295	176.278	237.922	0.0257422
GSVIVT01027831001	13	12	264	311	384	22	90	1714	1558	1511	17.2918	12.6823	239.581	270.249	306.319	50.0987	129.709	875.533	1215.22	1167.21	0.00294468
GSVIVT01018900001	29	53	93	45	5	64	20	171	505	315	38.5739	56.0136	84.3979	39.1036	3.98853	145.742	28.8243	87.349	393.895	243.33	0.0183078
GSVIVT01014428001	208	225	85	50	90	411	588	372	885	214	276.668	237.793	77.1379	43.4485	71.7936	935.935	847.433	190.022	690.291	165.31	0.00630798
GSVIVT01014361001	45	39	28	26	39	26	18	236	437	223	59.8561	41.2175	25.4101	22.5932	31.1106	59.2076	25.9418	120.552	340.856	172.262	0.0160166
GSVIVT01023963001	17	26	24	33	98	7	15	434	319	264	22.6123	27.4784	21.7801	28.676	78.1752	15.9405	21.6182	221.693	248.817	203.934	0.0239455
GSVIVT01003715001	17	28	180	141	203	17	7	1677	928	461	22.6123	29.5921	163.351	122.525	161.934	38.7127	10.0885	856.633	723.831	356.111	0.00416938
GSVIVT01026507001	154	190	118	105	94	93	97	1187	1146	1088	204.841	200.803	107.086	91.2418	74.9844	211.781	139.798	606.335	893.868	840.453	0.000937226
GSVIVT01033566001	293	325	1034	1130	1916	72	136	8260	8915	6524	389.73	343.479	938.36	981.935	1528.41	163.959	196.005	4219.31	6953.61	5039.63	0.00187909
GSVIVT01015309001	8	7	56	68	105	3	23	339	503	302	10.6411	7.39802	50.8202	59.0899	83.7592	6.83164	33.1479	173.165	392.335	233.288	0.0302281
GSVIVT01034766001	33	25	28	30	58	11	120	231	293	157	43.8945	26.4215	25.4101	26.0691	46.267	25.0494	172.946	117.998	228.537	121.279	0.0355533
GSVIVT01025394001	35	17	56	32	82	3	63	211	617	180	46.5547	17.9666	50.8202	27.807	65.4119	6.83164	90.7964	107.781	481.254	139.046	0.0239837
GSVIVT01019568001	1258	1836	1329	1670	2290	1752	4006	12195	12578	8004	1673.31	1940.39	1206.07	1451.18	1826.75	3989.68	5773.5	6229.36	9810.71	6182.89	0.00304883
GSVIVT01033033001	132	158	109	118	47	42	58	542	1347	1017	175.578	166.984	98.918	102.538	37.4922	95.643	83.5903	276.86	1050.65	785.607	0.00149184
GSVIVT01010251001	19	27	44	69	80	9	19	335	469	352	25.2726	28.5352	39.9302	59.9589	63.8165	20.4949	27.383	171.122	365.815	271.911	0.0225525
GSVIVT01018020001	60	48	158	191	472	23	51	1745	1710	1116	79.8081	50.7293	143.386	165.973	376.517	52.3759	73.5018	891.368	1333.78	862.083	0.00316301
GSVIVT01019771001	403	436	388	413	507	782	1101	1933	3473	1611	536.044	460.791	352.112	358.884	404.437	1780.78	1586.78	987.401	2708.9	1244.46	0.00187862
GSVIVT01025780001	10	10	77	45	5	1	33	177	419	91	13.3013	10.5686	69.8778	39.1036	3.98853	2.27721	47.56	90.4138	326.816	70.2953	0.0431668
GSVIVT01031457001	1269	1877	4071	4237	6496	691	1047	27466	31758	28214	1687.94	1983.73	3694.45	3681.82	5181.9	1573.56	1508.95	14030	24770.9	21794.6	0.0119666
GSVIVT01014773001	9	15	15	15	134	8	11	394	301	211	11.9712	15.8529	13.6126	13.0345	106.893	18.2177	15.8533	201.26	234.777	162.992	0.0416837
GSVIVT01008169001	64	53	131	176	167	21	173	774	1165	701	85.1286	56.0136	118.883	152.939	133.217	47.8215	249.33	395.369	908.688	541.505	0.00534264
GSVIVT01037718001	24	25	29	50	26	17	19	207	181	350	31.9232	26.4215	26.3176	43.4485	20.7404	38.7127	27.383	105.738	141.178	270.366	0.0321923
GSVIVT01032519001	17	17	86	135	208	12	34	842	1020	352	22.6123	17.9666	78.0454	117.311	165.923	27.3266	49.0012	430.104	795.59	271.911	0.0107795
GSVIVT01009921001	1	0	73	116	73	0	3	310	739	189	1.33013	0	66.2478	100.8	58.2326	0	4.32364	158.352	576.412	145.998	0.031206
GSVIVT01015560001	41	66	991	791	808	20	224	5481	5354	2396	54.5355	69.7528	899.337	687.355	644.547	45.5443	322.832	2799.76	4176.07	1850.85	0.00190072
GSVIVT01008696001	12	21	52	67	38	9	9	291	354	284	15.9616	22.1941	47.1902	58.2209	30.3128	20.4949	12.9709	148.646	276.116	219.383	0.031206
GSVIVT01009276001	32	42	112	350	199	32	32	1239	1092	1210	42.5643	44.3881	101.64	304.139	158.744	72.8709	46.1188	632.897	851.749	934.695	0.00470426
GSVIVT01007270001	49	86	147	167	342	41	70	1391	1577	765	65.1766	90.89	133.403	145.118	272.816	93.3658	100.885	710.54	1230.04	590.944	0.00442462
GSVIVT01018832001	151	130	710	529	910	39	163	5250	4260	2609	200.85	137.392	644.328	459.685	725.913	88.8114	234.918	2681.77	3322.76	2015.39	0.00161987
GSVIVT01010522001	164	171	13	16	12	32	68	735	1152	289	218.142	180.723	11.7976	13.9035	9.57248	72.8709	98.0025	375.447	898.548	223.245	0.000926536
GSVIVT01021979001	68	73	52	35	56	11	29	519	790	214	90.4492	77.1508	47.1902	30.4139	44.6716	25.0494	41.7952	265.112	616.192	165.31	0.00659712
GSVIVT01033946001	99	131	37	47	108	43	118	723	801	503	131.683	138.449	33.5777	40.8415	86.1523	97.9202	170.063	369.317	624.772	388.555	0.00404209
GSVIVT01017097001	46	33	84	130	162	10	359	490	621	404	61.1862	34.8764	76.2304	112.966	129.228	22.7721	517.395	250.298	484.374	312.08	0.0197292
GSVIVT01004910001	13	9	196	312	186	5	39	1088	1491	777	17.2918	9.51174	177.871	271.118	148.373	11.3861	56.2073	555.764	1162.96	600.213	0.00695107
GSVIVT01036162001	10	4	188	248	1084	17	16	4772	2570	445	13.3013	4.22744	170.611	215.504	864.714	38.7127	23.0594	2437.6	2004.57	343.752	0.00361627
GSVIVT01014286001	1207	1434	1664	1209	1828	1621	3533	8045	12331	5831	1605.47	1515.54	1510.09	1050.58	1458.21	3691.37	5091.8	4109.49	9618.05	4504.3	0.00417555
GSVIVT01029545001	109	53	42	52	130	12	171	431	892	352	144.985	56.0136	38.1152	45.1864	103.702	27.3266	246.447	220.16	695.751	271.911	0.00803143
GSVIVT01034176001	12	20	121	247	105	7	32	804	789	752	15.9616	21.1372	109.808	214.635	83.7592	15.9405	46.1188	410.693	615.412	580.902	0.0121048
GSVIVT01001292001	140	122	66	95	103	149	414	272	337	887	186.219	128.937	59.8953	82.5521	82.1638	339.305	596.662	138.941	262.857	685.186	0.0120977
GSVIVT01000083001	128	117	192	370	1151	23	205	3669	4460	903	170.257	123.653	174.241	321.519	918.16	52.3759	295.449	1874.17	3478.75	697.545	0.00336082
GSVIVT01030462001	196	319	298	207	541	212	210	2359	2338	2225	260.706	337.138	270.436	179.877	431.559	482.77	302.655	1205.01	1823.62	1718.76	0.00197039
GSVIVT01037686001	11	5	22	36	336	6	5	991	851	95	14.6315	5.2843	19.9651	31.2829	268.029	13.6633	7.20606	506.215	663.771	73.3852	0.0235566
GSVIVT01021878001	20	37	48	57	124	6	14	450	505	391	26.6027	39.1038	43.5602	49.5312	98.9156	13.6633	20.177	229.866	393.895	302.038	0.0254326
GSVIVT01005168001	45	52	78	81	135	13	134	692	744	253	59.8561	54.9567	70.7853	70.3865	107.69	29.6038	193.123	353.482	580.312	195.436	0.0142841
GSVIVT01012828001	424	572	1128	1351	1440	326	634	6892	9134	5791	563.977	604.524	1023.66	1173.98	1148.7	742.372	913.729	3520.52	7124.43	4473.41	0.00336082
GSVIVT01032090001	21	20	0	1	19	6	5	238	52	76	27.9328	21.1372	0	0.868969	15.1564	13.6633	7.20606	121.573	40.5595	58.7081	0.0360968
GSVIVT01014998001	2220	2416	3110	3358	3882	1667	2715	18682	23098	22924	2952.9	2553.37	2822.34	2918	3096.7	3796.12	3912.89	9543	18016.2	17708.2	0.0101417
GSVIVT01036966001	18	12	369	356	291	5	112	1586	2151	910	23.9424	12.6823	334.869	309.353	232.133	11.3861	161.416	810.149	1677.76	702.953	0.0065889
GSVIVT01022117001	169	242	227	258	183	447	844	484	1168	640	224.793	255.76	206.004	224.194	145.98	1017.92	1216.38	247.233	911.028	494.384	0.015523
GSVIVT01015449001	25	15	232	373	308	15	110	1638	1238	1366	33.2534	15.8529	210.541	324.125	245.694	34.1582	158.533	836.711	965.627	1055.2	0.00723573
GSVIVT01028001001	109	139	179	165	306	82	79	1372	1883	800	144.985	146.904	162.443	143.38	244.098	186.732	113.856	700.835	1468.72	617.98	0.00422321
GSVIVT01009865001	41	37	421	408	592	21	38	3105	2237	1722	54.5355	39.1038	382.059	354.539	472.242	47.8215	54.7661	1586.07	1744.84	1330.2	0.0044097
GSVIVT01030035001	278	236	666	966	890	109	716	4503	5436	2938	369.778	249.419	604.398	839.424	709.959	248.216	1031.91	2300.19	4240.02	2269.53	0.00340382
GSVIVT01029662001	49	60	43	85	37	24	44	210	658	315	65.1766	63.4116	39.0227	73.8624	29.5151	54.6532	63.4134	107.271	513.233	243.33	0.0236106
GSVIVT01017899001	4554	4725	2689	2183	5039	9983	14881	13400	13893	10919	6057.43	4993.66	2440.28	1896.96	4019.64	22733.4	21446.7	6844.89	10836.4	8434.66	0.0271648
GSVIVT01026505001	176	272	138	150	126	132	117	1376	1417	1165	234.104	287.466	125.236	130.345	100.511	300.592	168.622	702.878	1105.25	899.934	0.00213693
GSVIVT01024838001	54	61	63	58	52	50	15	699	531	163	71.8273	64.4685	57.1728	50.4002	41.4807	113.861	21.6182	357.058	414.175	125.913	0.0137947
GSVIVT01031319001	141	98	17	21	22	127	79	353	599	240	187.549	103.572	15.4276	18.2484	17.5495	289.206	113.856	180.317	467.214	185.394	0.00900522
GSVIVT01014150001	64	68	351	330	760	85	113	2853	2914	1102	85.1286	71.8665	318.534	286.76	606.257	193.563	162.857	1457.35	2272.89	851.268	0.00592635
GSVIVT01025504001	39	38	73	102	60	17	49	342	775	225	51.8753	40.1607	66.2478	88.6348	47.8624	38.7127	70.6194	174.698	604.492	173.807	0.0255086
GSVIVT01001461001	71	69	128	109	47	42	129	481	1035	207	94.4396	72.9233	116.161	94.7176	37.4922	95.643	185.916	245.701	807.289	159.902	0.0136302
GSVIVT01013621001	59	56	82	86	110	42	74	822	767	159	78.478	59.1842	74.4154	74.7313	87.7477	95.643	106.65	419.888	598.252	122.824	0.0138764
GSVIVT01007594001	229	253	50	44	238	65	112	1723	1266	1103	304.601	267.386	45.3752	38.2346	189.854	148.019	161.416	880.13	987.467	852.04	0.00142864
GSVIVT01007789001	62	22	563	951	1177	9	12	4882	4424	3254	82.4684	23.2509	510.925	826.39	938.901	20.4949	17.2946	2493.79	3450.67	2513.63	0.00592635
GSVIVT01024450001	57	46	82	136	258	20	39	1099	1086	457	75.8177	48.6156	74.4154	118.18	205.808	45.5443	56.2073	561.383	847.069	353.021	0.0114062
GSVIVT01038080001	209	396	52	89	216	232	440	691	1288	1318	277.998	418.517	47.1902	77.3383	172.305	528.314	634.134	352.971	1004.63	1018.12	0.00464876
GSVIVT01030815001	160	132	351	217	584	145	179	2625	2026	1566	212.822	139.506	318.534	188.566	465.861	330.196	257.977	1340.88	1580.26	1209.7	0.00438713
GSVIVT01027028001	82	70	911	3336	3515	77	235	22692	14296	743	109.071	73.9802	826.737	2898.88	2803.94	175.346	338.685	11591.4	11150.7	573.949	0.0111416
GSVIVT01034012001	147	149	5	15	24	12	8	734	912	332	195.53	157.472	4.53752	13.0345	19.145	27.3266	11.5297	374.936	711.351	256.462	0.00231665
GSVIVT01017848001	10	7	44	141	288	8	5	734	655	709	13.3013	7.39802	39.9302	122.525	229.739	18.2177	7.20606	374.936	510.893	547.685	0.0305234
GSVIVT01031525001	97	134	142	180	182	371	229	595	877	404	129.023	141.619	128.866	156.414	145.183	844.847	330.038	303.933	684.051	312.08	0.0295827
GSVIVT01020614001	327	229	410	1132	653	1439	2166	1405	1197	1242	434.954	242.021	372.077	983.673	520.902	3276.91	3121.67	717.692	933.648	959.414	0.0386938
GSVIVT01035638001	44	76	54	44	67	8	239	336	388	190	58.5259	80.3214	49.0052	38.2346	53.4463	18.2177	344.45	171.633	302.636	146.77	0.0408859
GSVIVT01018019001	35	21	739	1025	1681	24	44	5651	6439	3130	46.5547	22.1941	670.646	890.693	1340.94	54.6532	63.4134	2886.6	5022.35	2417.85	0.00836906
GSVIVT01011991001	41	49	25	43	31	18	26	221	241	378	54.5355	51.7861	22.6876	37.3657	24.7289	40.9899	37.4715	112.89	187.978	291.996	0.037219
GSVIVT01021124001	18	13	115	120	87	18	32	574	431	506	23.9424	13.7392	104.363	104.276	69.4005	40.9899	46.1188	293.206	336.176	390.873	0.0328571
GSVIVT01024894001	219	207	51	35	40	155	183	661	907	657	291.3	218.77	46.2827	30.4139	31.9083	352.968	263.742	337.647	707.451	507.516	0.0036736
GSVIVT01017348001	848	1133	1316	1257	2411	927	1593	7646	11538	7227	1127.95	1197.42	1194.28	1092.29	1923.27	2110.98	2295.85	3905.67	8999.52	5582.68	0.00819225
GSVIVT01000084001	138	186	249	398	1145	59	206	3540	4494	961	183.559	196.576	225.969	345.85	913.374	134.356	296.89	1808.28	3505.27	742.349	0.0065889
GSVIVT01032833001	47	50	274	725	256	50	99	1215	1827	2412	62.5163	52.843	248.656	630.003	204.213	113.861	142.68	620.637	1425.04	1863.21	0.00993077
GSVIVT01019603001	123	22	26	69	18	59	5	588	341	364	163.607	23.2509	23.5951	59.9589	14.3587	134.356	7.20606	300.358	265.977	281.181	0.00976682
GSVIVT01023236001	135	180	62	78	131	218	657	398	275	277	179.568	190.235	56.2653	67.7796	104.5	496.433	946.877	203.303	214.497	213.976	0.0444286
GSVIVT01023134001	21	23	1	5	249	5	5	1031	378	59	27.9328	24.3078	0.907504	4.34485	198.629	11.3861	7.20606	526.648	294.836	45.576	0.0349957
GSVIVT01008677001	387	418	190	147	321	238	573	2177	2257	1279	514.762	441.767	172.426	127.738	256.064	541.977	825.815	1112.04	1760.44	987.996	0.00227076
GSVIVT01036920001	53	83	110	63	58	18	41	449	750	421	70.4972	87.7194	99.8255	54.7451	46.267	40.9899	59.0897	229.355	584.992	325.212	0.018584
GSVIVT01023830001	93	42	23	45	130	72	79	379	446	421	123.703	44.3881	20.8726	39.1036	103.702	163.959	113.856	193.598	347.875	325.212	0.0288154
GSVIVT01001399001	78	91	154	232	381	47	299	1144	1545	757	103.751	96.1743	139.756	201.601	303.926	107.029	430.923	584.37	1205.08	584.764	0.0139805
GSVIVT01036483001	123	154	466	920	482	413	624	2512	2642	1912	163.607	162.756	422.897	799.452	384.495	940.49	899.317	1283.16	2060.73	1476.97	0.0112441
GSVIVT01011960001	79	130	42	20	88	48	70	571	520	467	105.081	137.392	38.1152	17.3794	70.1982	109.306	100.885	291.674	405.595	360.746	0.0138168
GSVIVT01006895001	138	133	223	259	337	55	200	1899	1934	777	183.559	140.562	202.373	225.063	268.827	125.247	288.243	970.033	1508.5	600.213	0.00637833
GSVIVT01028846001	217	256	372	911	1028	556	808	3626	2792	2731	288.639	270.556	337.592	791.631	820.042	1266.13	1164.5	1852.21	2177.73	2109.63	0.0112475
GSVIVT01009090001	40	50	24	34	41	37	11	572	74	257	53.2054	52.843	21.7801	29.5449	32.706	84.257	15.8533	292.185	57.7192	198.526	0.0318719
GSVIVT01025684001	57	70	3	6	29	14	22	263	356	182	75.8177	73.9802	2.72251	5.21381	23.1335	31.881	31.7067	134.344	277.676	140.591	0.026943
GSVIVT01028055001	28	33	212	201	116	10	119	1063	1081	289	37.2438	34.8764	192.391	174.663	92.534	22.7721	171.504	542.994	843.169	223.245	0.0193157
GSVIVT01005065001	44	57	179	200	37	30	82	548	1088	423	58.5259	60.241	162.443	173.794	29.5151	68.3164	118.179	279.925	848.629	326.757	0.0218175
GSVIVT01034344001	138	200	275	223	273	67	98	1530	2441	762	183.559	211.372	249.564	193.78	217.774	152.573	141.239	781.543	1903.96	588.626	0.00630663
GSVIVT01007227001	373	509	717	911	1164	238	585	5658	6513	2760	496.14	537.942	650.681	791.631	928.53	541.977	843.109	2890.18	5080.07	2132.03	0.00619618
GSVIVT01027063001	988	1093	672	476	485	2256	3873	878	1795	645	1314.17	1155.15	609.843	413.629	386.888	5137.4	5581.82	448.493	1400.08	498.247	0.0341883
GSVIVT01011635001	18	9	405	353	1264	19	185	3530	2938	1775	23.9424	9.51174	367.539	306.746	1008.3	43.2671	266.624	1803.17	2291.61	1371.14	0.0142861
GSVIVT01037719001	163	140	77	60	128	67	96	961	726	805	216.812	147.96	69.8778	52.1381	102.106	152.573	138.356	490.891	566.273	621.843	0.00681403
GSVIVT01005206001	531	455	547	563	885	203	439	3971	5535	2692	706.302	480.871	496.405	489.23	705.97	462.275	632.692	2028.44	4317.24	2079.5	0.0047259
GSVIVT01014705001	229	294	3546	2231	2417	413	605	11645	8484	14300	304.601	310.717	3218.01	1938.67	1928.06	940.49	871.934	5948.41	6617.43	11046.4	0.0218175
GSVIVT01010563001	143	45	76	70	188	6	33	759	1086	534	190.209	47.5587	68.9703	60.8278	149.969	13.6633	47.56	387.707	847.069	412.502	0.0112441
GSVIVT01027916001	18	20	58	106	178	2	25	625	551	395	23.9424	21.1372	52.6353	92.1107	141.992	4.55443	36.0303	319.258	429.774	305.128	0.0498065
GSVIVT01023585001	163	229	407	451	643	161	386	2328	2530	2105	216.812	242.021	369.354	391.905	512.925	366.632	556.308	1189.17	1973.37	1626.06	0.0106395
GSVIVT01009485001	231	430	640	689	1383	187	376	4384	4242	4534	307.261	454.45	580.803	598.72	1103.23	425.839	541.896	2239.4	3308.72	3502.4	0.0101714
GSVIVT01028698001	41	139	81	49	358	7	29	813	1174	767	54.5355	146.904	73.5079	42.5795	285.579	15.9405	41.7952	415.291	915.708	592.489	0.0222727
GSVIVT01030509001	67	67	42	38	107	51	36	312	469	446	89.119	70.8096	38.1152	33.0208	85.3546	116.138	51.8837	159.374	365.815	344.524	0.0411953
GSVIVT01016286001	99	174	544	495	496	74	142	2023	3354	1721	131.683	183.894	493.682	430.14	395.662	168.514	204.652	1033.37	2616.09	1329.43	0.0111479
GSVIVT01022505001	38	72	107	126	379	56	126	1157	885	627	50.5451	76.0939	97.103	109.49	302.331	127.524	181.593	591.01	690.291	484.342	0.0302281
GSVIVT01021877001	98	192	270	308	721	53	107	2187	2313	1844	130.353	202.917	245.026	267.642	575.146	120.692	154.21	1117.15	1804.12	1424.44	0.0125135
GSVIVT01032500001	139	218	205	232	510	46	68	2763	1600	1382	184.889	230.395	186.038	201.601	406.83	104.752	98.0025	1411.38	1247.98	1067.56	0.00744534
GSVIVT01028256001	440	443	1137	1081	1486	274	618	5939	8643	3060	585.259	468.189	1031.83	939.356	1185.39	623.957	890.669	3033.72	6741.45	2363.77	0.0112475
GSVIVT01032855001	70	77	118	135	192	94	33	1037	647	636	93.1094	81.3782	107.086	117.311	153.16	214.058	47.56	529.713	504.653	491.294	0.0239938
GSVIVT01033806001	229	259	96	106	121	170	199	792	1632	529	304.601	273.727	87.1204	92.1107	96.5225	387.127	286.801	404.564	1272.94	408.639	0.00833096
GSVIVT01020665001	53	39	74	43	164	9	48	484	745	262	70.4972	41.2175	67.1553	37.3657	130.824	20.4949	69.1782	247.233	581.092	202.389	0.0437524
GSVIVT01015548001	312	442	568	831	1129	834	1432	2737	2867	2787	415.002	467.132	515.463	722.113	900.611	1899.2	2063.82	1398.09	2236.23	2152.89	0.0249547
GSVIVT01027512001	168	256	387	212	208	24	120	2819	2412	390	223.463	270.556	351.204	184.221	165.923	54.6532	172.946	1439.98	1881.34	301.265	0.00490958
GSVIVT01030508001	1625	1454	3542	3525	1757	203	3939	9477	23719	9219	2161.47	1536.67	3214.38	3063.12	1401.57	462.275	5676.94	4840.97	18500.6	7121.45	0.022867
GSVIVT01028053001	335	411	760	766	865	891	938	3244	2974	2614	445.595	434.369	689.703	665.63	690.016	2029	1351.86	1657.08	2319.69	2019.25	0.0196337
GSVIVT01030095001	107	60	39	40	139	21	73	278	1034	178	142.324	63.4116	35.3927	34.7588	110.881	47.8215	105.209	142.006	806.509	137.501	0.0315592
GSVIVT01017796001	237	118	2878	2232	2430	943	2463	8786	8877	6559	315.242	124.709	2611.8	1939.54	1938.43	2147.41	3549.71	4488	6923.97	5066.67	0.0374763
GSVIVT01005576001	69	52	67	67	99	28	43	449	621	337	91.7793	54.9567	60.8028	58.2209	78.9729	63.762	61.9721	229.355	484.374	260.324	0.038851
GSVIVT01033372001	913	1044	1414	1327	1848	746	889	7689	11415	5163	1214.41	1103.36	1283.21	1153.12	1474.16	1698.8	1281.24	3927.64	8903.58	3988.29	0.01368
GSVIVT01007910001	92	123	223	256	217	86	118	954	1592	778	122.372	129.994	202.373	222.456	173.102	195.84	170.063	487.315	1241.74	600.986	0.0212343
GSVIVT01001089001	55	54	377	325	487	32	45	2212	1888	1134	73.1574	57.0704	342.129	282.415	388.483	72.8709	64.8546	1129.92	1472.62	875.987	0.0179518
GSVIVT01028940001	1417	1579	948	1374	2336	2311	4058	5238	8050	4525	1884.8	1668.78	860.314	1193.96	1863.44	5262.64	5848.44	2675.64	6278.92	3495.45	0.0303452
GSVIVT01026429001	195	224	1144	1562	457	134	277	3740	5219	4627	259.376	236.737	1038.19	1357.33	364.552	305.147	399.216	1910.44	4070.77	3574.24	0.0142861
GSVIVT01031432001	626	598	658	559	937	301	369	4671	5782	2863	832.664	632.002	597.138	485.754	747.451	685.442	531.807	2386.01	4509.9	2211.6	0.00719318
GSVIVT01019696001	1076	839	279	389	147	1041	2658	1029	2070	1415	1431.23	886.705	253.194	338.029	117.263	2370.58	3830.74	525.626	1614.58	1093.05	0.0149605
GSVIVT01022134001	338	326	591	635	1315	102	270	5080	5495	2086	449.586	344.536	536.335	551.795	1048.98	232.276	389.127	2594.93	4286.04	1611.38	0.0123598
GSVIVT01013057001	82	118	398	1046	693	35	124	3513	3863	1719	109.071	124.709	361.187	908.942	552.811	79.7025	178.71	1794.48	3013.1	1327.89	0.0178103
GSVIVT01035846001	328	293	390	366	557	123	193	3042	3396	1322	436.284	309.66	353.927	318.043	444.323	280.097	278.154	1553.89	2648.85	1021.21	0.00811349
GSVIVT01018758001	106	105	28	26	50	96	112	374	405	212	140.994	110.97	25.4101	22.5932	39.8853	218.613	161.416	191.044	315.896	163.765	0.0479496
GSVIVT01010232001	90	120	179	179	436	101	214	1069	1670	555	119.712	126.823	162.443	155.545	347.8	229.999	308.42	546.059	1302.58	428.724	0.0347027
GSVIVT01015231001	123	151	250	313	439	79	87	1753	2106	994	163.607	159.586	226.876	271.987	350.193	179.9	125.386	895.454	1642.66	767.841	0.0186119
GSVIVT01021874001	191	282	422	453	962	87	161	2931	3196	2573	254.056	298.034	382.967	393.643	767.394	198.118	232.035	1497.19	2492.85	1987.58	0.017316
GSVIVT01010526001	339	402	621	641	967	216	265	4310	4189	2732	450.916	424.858	563.56	557.009	771.382	491.878	381.921	2201.6	3267.38	2110.4	0.0133634
GSVIVT01019038001	190	246	302	332	406	40	113	2203	2536	1185	252.726	259.988	274.066	288.498	323.869	91.0886	162.857	1125.32	1978.05	915.383	0.011853
GSVIVT01011445001	8	5	312	257	663	17	69	1428	1408	1589	10.6411	5.2843	283.141	223.325	528.879	38.7127	99.4437	729.44	1098.23	1227.46	0.0453235
GSVIVT01006148001	229	276	252	152	213	99	430	1227	1720	759	304.601	291.693	228.691	132.083	169.911	225.444	619.721	626.767	1341.58	586.309	0.0159596
GSVIVT01026850001	49	59	303	327	442	23	55	1620	1679	1112	65.1766	62.3547	274.974	284.153	352.586	52.3759	79.2667	827.516	1309.6	858.993	0.0319383
GSVIVT01017676001	34	60	159	234	278	55	67	1521	549	787	45.2246	63.4116	144.293	203.339	221.762	125.247	96.5613	776.946	428.214	607.938	0.0405543
GSVIVT01035369001	125	163	150	146	173	76	111	770	1177	740	166.267	172.268	136.126	126.869	138.003	173.068	159.975	393.326	918.048	571.632	0.0276692
GSVIVT01009928001	73	67	482	959	128	28	25	1955	2356	2165	97.0999	70.8096	437.417	833.341	102.106	63.762	36.0303	998.639	1837.66	1672.41	0.0231336
GSVIVT01025673001	219	241	444	372	612	44	81	3189	3231	1159	291.3	254.703	402.932	323.257	488.196	100.197	116.738	1628.98	2520.15	895.299	0.0136614
GSVIVT01023146001	375	237	185	126	307	131	134	2182	1533	1276	498.801	250.476	167.888	109.49	244.896	298.315	193.123	1114.59	1195.72	985.679	0.00732551
GSVIVT01011958001	368	715	218	265	246	43	217	2757	2771	1992	489.49	755.655	197.836	230.277	196.236	97.9202	312.743	1408.31	2161.35	1538.77	0.00600589
GSVIVT01027811001	20	6	456	295	800	8	64	2663	2236	950	26.6027	6.34116	413.822	256.346	638.165	18.2177	92.2376	1360.29	1744.06	733.852	0.038729
GSVIVT01017946001	71	80	1254	1535	897	57	146	4275	6196	3304	94.4396	84.5488	1138.01	1333.87	715.543	129.801	210.417	2183.72	4832.82	2552.26	0.0329974
GSVIVT01019006001	564	761	558	472	1110	746	1495	3012	3126	2613	750.196	804.27	506.387	410.153	885.454	1698.8	2154.61	1538.57	2438.25	2018.48	0.0311379
GSVIVT01017691001	121	145	38	54	158	71	161	627	546	502	160.946	153.245	34.4852	46.9243	126.038	161.682	232.035	320.279	425.874	387.783	0.0441788
GSVIVT01011670001	296	390	253	310	883	261	397	2351	2203	2326	393.72	412.175	229.599	269.38	704.375	594.353	572.161	1200.92	1718.32	1796.78	0.0247322
GSVIVT01028861001	120	133	6	9	22	43	47	439	532	210	159.616	140.562	5.44503	7.82072	17.5495	97.9202	67.737	224.247	414.955	162.22	0.0282011
GSVIVT01027921001	134	143	183	128	217	105	74	1279	742	895	178.238	151.131	166.073	111.228	173.102	239.108	106.65	653.329	578.752	691.365	0.0288154
GSVIVT01007582001	342	305	64	67	248	553	157	1901	476	435	454.906	322.342	58.0803	58.2209	197.831	1259.3	226.27	971.055	371.275	336.027	0.0234682
GSVIVT01028000001	417	385	132	162	303	569	526	1191	1230	798	554.666	406.891	119.791	140.773	241.705	1295.74	758.078	608.378	959.387	616.435	0.0330329
GSVIVT01035662001	658	901	387	376	1040	93	191	4578	6247	2464	875.229	952.231	351.204	326.732	829.615	211.781	275.272	2338.5	4872.6	1903.38	0.0109142
GSVIVT01024946001	71	81	170	153	308	43	21	1772	499	789	94.4396	85.6057	154.276	132.952	245.694	97.9202	30.2655	905.16	389.215	609.483	0.0384012
GSVIVT01031485001	520	555	65	77	129	286	493	1491	1703	1091	691.67	586.557	58.9878	66.9106	102.904	651.283	710.518	761.622	1328.32	842.771	0.0093651
GSVIVT01016422001	74	90	264	515	305	37	104	1514	1573	1234	98.43	95.1174	239.581	447.519	243.3	84.257	149.886	773.37	1226.92	953.235	0.0443862
GSVIVT01034209001	492	489	294	386	368	324	536	2054	2481	1735	654.426	516.804	266.806	335.422	293.556	737.818	772.49	1049.21	1935.15	1340.24	0.0189805
GSVIVT01027407001	331	637	60	44	410	279	545	1371	1770	1043	440.275	673.22	54.4503	38.2346	327.06	635.343	785.461	700.324	1380.58	805.692	0.0247963
GSVIVT01025201001	127	204	186	215	395	67	115	1176	1789	839	168.927	215.599	168.796	186.828	315.094	152.573	165.739	600.716	1395.4	648.107	0.0418835
GSVIVT01024892001	1271	1181	289	200	207	954	1067	2706	3491	2744	1690.6	1248.15	262.269	173.794	165.125	2172.46	1537.77	1382.26	2722.94	2119.67	0.0102952
GSVIVT01019833001	237	288	50	42	61	99	104	697	1012	753	315.242	304.376	45.3752	36.4967	48.6601	225.444	149.886	356.036	789.35	581.674	0.0180013
GSVIVT01027992001	183	179	250	267	342	137	191	1147	1973	658	243.415	189.178	226.876	232.015	272.816	311.978	275.272	585.902	1538.92	508.289	0.0469981
GSVIVT01026510001	608	958	423	414	378	332	376	3447	3608	2635	808.722	1012.47	383.874	359.753	301.533	756.035	541.896	1760.77	2814.2	2035.47	0.0139805
GSVIVT01010565001	471	92	50	26	192	9	51	1052	1872	667	626.494	97.2311	45.3752	22.5932	153.16	20.4949	73.5018	537.375	1460.14	515.241	0.00745467
GSVIVT01024846001	246	376	555	652	1014	181	188	3690	3673	2229	327.213	397.379	503.665	566.568	808.874	412.176	270.948	1884.9	2864.9	1721.85	0.0385903
GSVIVT01011564001	252	252	12	25	88	174	188	969	364	632	335.194	266.329	10.8901	21.7242	70.1982	396.235	270.948	494.977	283.916	488.204	0.0266837
GSVIVT01015676001	871	725	904	904	824	765	1160	3906	4758	3051	1158.55	766.223	820.384	785.548	657.31	1742.07	1671.81	1995.23	3711.19	2356.82	0.0351722
GSVIVT01028882001	122	136	379	265	884	27	98	3435	1860	1205	162.276	143.733	343.944	230.277	705.173	61.4848	141.239	1754.64	1450.78	930.833	0.0410677
GSVIVT01007610001	546	614	606	599	877	592	975	2768	3966	1654	726.254	648.912	549.948	520.512	699.589	1348.11	1405.18	1413.93	3093.44	1277.67	0.0481083
GSVIVT01024725001	282	177	12	12	27	65	23	347	782	868	375.098	187.064	10.8901	10.4276	21.5381	148.019	33.1479	177.252	609.952	670.509	0.017621
GSVIVT01038652001	1024	870	729	1005	1282	183	486	5849	7310	4225	1362.06	919.468	661.571	873.314	1022.66	416.73	700.429	2987.74	5701.73	3263.71	0.0251608
GSVIVT01032861001	220	225	358	270	662	185	253	2778	1135	1637	292.63	237.793	324.887	234.622	528.082	421.285	364.627	1419.04	885.288	1264.54	0.0441788
GSVIVT01023336001	163	199	184	342	190	82	70	1167	1441	996	216.812	210.315	166.981	297.187	151.564	186.732	100.885	596.118	1123.97	769.386	0.0475487
GSVIVT01025287001	265	176	20	19	375	47	16	1263	1529	424	352.486	186.007	18.1501	16.5104	299.14	107.029	23.0594	645.156	1192.6	327.53	0.0307753
GSVIVT01033749001	234	282	56	68	236	146	91	1828	473	795	311.252	298.034	50.8202	59.0899	188.259	332.473	131.15	933.765	368.935	614.118	0.0290886
GSVIVT01017494001	827	915	893	831	863	533	831	4756	5692	2455	1100.02	967.027	810.401	722.113	688.421	1213.76	1197.65	2429.42	4439.7	1896.43	0.0401439
GSVIVT01012158001	701	855	2167	1367	980	299	434	8755	7668	4236	932.425	903.615	1966.56	1187.88	781.752	680.887	625.486	4472.16	5980.96	3272.21	0.0469981
GSVIVT01020678001	1487	2134	331	256	866	1073	997	6280	4416	4616	1977.91	2255.34	300.384	222.456	690.814	2443.45	1436.89	3207.9	3444.43	3565.75	0.0237921
GSVIVT01001272001	327	542	485	362	257	109	128	1963	2389	2321	434.954	572.818	440.14	314.567	205.011	248.216	184.475	1002.73	1863.4	1792.92	0.032077
GSVIVT01023631001	519	607	209	139	449	295	477	2369	2317	1015	690.34	641.514	189.668	120.787	358.17	671.778	687.458	1210.11	1807.24	784.063	0.0304388
GSVIVT01008688001	828	921	305	145	77	157	526	2359	2226	2870	1101.35	973.368	276.789	126.001	61.4234	357.523	758.078	1205.01	1736.26	2217	0.0177059
GSVIVT01008868001	673	1002	85	52	110	192	299	2263	3022	537	895.181	1058.97	77.1379	45.1864	87.7477	437.225	430.923	1155.97	2357.13	414.819	0.0393296
GSVIVT01008782001	350	638	1005	1152	400	553	354	17	2	72	465.547	674.277	912.042	1001.05	319.083	1259.3	510.189	8.68381	1.55998	55.6182	0.0330329
GSVIVT01025276001	571	742	1767	2721	420	607	528	267	109	275	759.507	784.19	1603.56	2364.46	335.037	1382.27	760.96	136.387	85.0189	212.431	0.0249829
GSVIVT01020185001	98	135	240	349	21	83	92	11	9	4	130.353	142.676	217.801	303.27	16.7518	189.009	132.592	5.61894	7.01991	3.0899	0.0345348
GSVIVT01018468001	622	843	12	29	12	190	187	17	4	7	827.344	890.933	10.8901	25.2001	9.57248	432.671	269.507	8.68381	3.11996	5.40733	0.0481753
GSVIVT01035074001	2146	1809	0	3	4	679	267	0	1	1	2854.47	1911.86	0	2.60691	3.19083	1546.23	384.804	0	0.77999	0.772475	0.0225525
GSVIVT01019871001	4596	7601	61	69	81	1758	1164	84	58	20	6113.3	8033.19	55.3578	59.9589	64.6142	4003.34	1677.57	42.9083	45.2394	15.4495	0.0454233
GSVIVT01019734001	3502	4969	52	42	54	1458	427	75	52	48	4658.13	5251.54	47.1902	36.4967	43.0762	3320.18	615.398	38.3109	40.5595	37.0788	0.0282011
GSVIVT01032682001	1635	2824	28	13	8	772	187	6	7	6	2174.77	2984.57	25.4101	11.2966	6.38165	1758.01	269.507	3.06488	5.45993	4.63485	0.0101826
GSVIVT01003748001	6389	9655	75	116	178	2507	1104	70	27	44	8498.23	10204	68.0628	100.8	141.992	5708.98	1591.1	35.7569	21.0597	33.9889	0.039741
GSVIVT01008227001	449	802	3672	3616	3128	451	994	756	211	1316	597.231	847.602	3332.36	3142.19	2495.23	1027.02	1432.57	386.174	164.578	1016.58	0.0303452
GSVIVT01027667001	3815	5867	443	304	150	1373	683	410	93	116	5074.46	6200.6	402.024	264.167	119.656	3126.62	984.348	209.433	72.539	89.6071	0.0355001
GSVIVT01033168001	730	1086	60	59	56	228	154	101	11	45	970.999	1147.75	54.4503	51.2692	44.6716	519.205	221.947	51.5921	8.57989	34.7614	0.0398286
GSVIVT01035138001	1744	2037	1582	977	266	525	634	370	86	260	2319.76	2152.82	1435.67	848.983	212.19	1195.54	913.729	189.001	67.0791	200.844	0.0329094
GSVIVT01033429001	2148	2244	27	25	17	659	250	46	36	17	2857.13	2371.59	24.5026	21.7242	13.561	1500.68	360.303	23.4974	28.0796	13.1321	0.0135057
GSVIVT01017012001	1891	1691	58	55	40	433	381	31	15	26	2515.29	1787.15	52.6353	47.7933	31.9083	986.034	549.102	15.8352	11.6998	20.0844	0.017621
GSVIVT01030558001	1716	1998	2464	1594	1229	416	1012	522	305	387	2282.51	2111.61	2236.09	1385.14	980.381	947.321	1458.51	266.644	237.897	298.948	0.031206
GSVIVT01027744001	399	304	479	571	57	114	214	78	23	30	530.724	321.285	434.695	496.181	45.4693	259.603	308.42	39.8434	17.9398	23.1743	0.0216342
GSVIVT01024038001	241	293	338	272	104	110	47	105	29	56	320.563	309.66	306.736	236.36	82.9615	250.494	67.737	53.6353	22.6197	43.2586	0.0492071
GSVIVT01016949001	5220	7100	7	17	11	1939	357	6	9	1	6943.3	7503.71	6.35253	14.7725	8.77477	4415.52	514.513	3.06488	7.01991	0.772475	0.00807595
GSVIVT01008021001	348	469	238	435	72	149	82	48	28	49	462.887	495.667	215.986	378.002	57.4349	339.305	118.179	24.519	21.8397	37.8513	0.0137947
GSVIVT01016940001	130	207	0	2	1	50	12	0	0	1	172.918	218.77	0	1.73794	0.797706	113.861	17.2946	0	0	0.772475	0.0366498
GSVIVT01018466001	1113	1679	161	130	39	410	147	44	3	20	1480.44	1774.47	146.108	112.966	31.1106	933.658	211.858	22.4758	2.33997	15.4495	0.0047259
GSVIVT01038206001	278	469	16	3	4	89	59	7	1	4	369.778	495.667	14.5201	2.60691	3.19083	202.672	85.0316	3.57569	0.77999	3.0899	0.0234941
GSVIVT01001815001	1117	1303	274	283	242	226	299	224	63	77	1485.76	1377.09	248.656	245.918	193.045	514.651	430.923	114.422	49.1394	59.4806	0.0304102
GSVIVT01011594001	1133	1753	4658	3283	2263	372	700	1997	896	586	1507.04	1852.68	4227.16	2852.83	1805.21	847.124	1008.85	1020.09	698.871	452.671	0.0487809
GSVIVT01014576001	502	751	2	0	7	149	77	34	7	11	667.728	793.702	1.81501	0	5.58395	339.305	110.973	17.3676	5.45993	8.49723	0.0179518
GSVIVT01026054001	579	968	2698	2477	1161	157	422	833	405	887	770.148	1023.04	2448.45	2152.44	926.137	357.523	608.192	425.507	315.896	685.186	0.0387452
GSVIVT01031445001	1177	1605	1511	1362	716	274	520	405	179	468	1565.57	1696.26	1371.24	1183.54	571.158	623.957	749.431	206.879	139.618	361.518	0.0239938
GSVIVT01030389001	822	909	676	664	240	172	239	280	90	185	1093.37	960.686	613.473	576.995	191.45	391.681	344.45	143.028	70.1991	142.908	0.0314363
GSVIVT01033262001	298	426	68	69	45	77	84	20	8	8	396.38	450.222	61.7103	59.9589	35.8968	175.346	121.062	10.2163	6.23992	6.1798	0.0230986
GSVIVT01010052001	2191	3417	1679	1583	952	674	806	500	159	191	2914.33	3611.29	1523.7	1375.58	759.417	1534.84	1161.62	255.406	124.018	147.543	0.0103955
GSVIVT01009751001	482	756	995	946	494	152	212	230	100	349	641.125	798.986	902.967	822.045	394.067	346.137	305.537	117.487	77.999	269.594	0.0194143
GSVIVT01032871001	27	37	241	448	123	52	74	10	4	14	35.9136	39.1038	218.709	389.298	98.1179	118.415	106.65	5.10813	3.11996	10.8147	0.00602695
GSVIVT01012660001	321	501	2942	2785	1540	378	267	576	180	714	426.973	529.487	2669.88	2420.08	1228.47	860.787	384.804	294.228	140.398	551.547	0.00637539
GSVIVT01022207001	9	17	353	76	15	33	14	26	9	20	11.9712	17.9666	320.349	66.0417	11.9656	75.1481	20.177	13.2811	7.01991	15.4495	0.0407034
GSVIVT01032374001	422	537	2395	2804	1734	180	55	1683	436	634	561.317	567.534	2173.47	2436.59	1383.22	409.899	79.2667	859.698	340.076	489.749	0.048507
GSVIVT01032193001	288	434	1728	1834	1280	166	281	465	89	564	383.079	458.677	1568.17	1593.69	1021.06	378.018	404.981	237.528	69.4191	435.676	0.0104517
GSVIVT01002954001	323	430	325	253	169	103	68	93	43	67	429.634	454.45	294.939	219.849	134.812	234.553	98.0025	47.5056	33.5396	51.7559	0.0226463
GSVIVT01011460001	605	765	416	423	229	107	191	206	76	111	804.732	808.498	377.522	367.574	182.675	243.662	275.272	105.227	59.2792	85.7448	0.0308535
GSVIVT01023805001	138	496	1327	2494	5414	122	151	1731	1129	348	183.559	524.203	1204.26	2167.21	4318.78	277.82	217.623	884.217	880.608	268.821	0.0226634
GSVIVT01035682001	1094	1408	2	5	10	351	37	20	19	10	1455.17	1488.06	1.81501	4.34485	7.97706	799.302	53.3249	10.2163	14.8198	7.72475	0.00194459
GSVIVT01015278001	445	461	4412	4687	927	142	276	1735	1068	661	591.91	487.212	4003.91	4072.86	739.474	323.365	397.775	886.26	833.029	510.606	0.035338
GSVIVT01000544001	198	254	721	692	217	125	97	153	36	69	263.367	268.442	654.311	601.327	173.102	284.652	139.798	78.1543	28.0796	53.3008	0.0078205
GSVIVT01001814001	1396	2247	2548	2335	1257	436	696	783	183	373	1856.87	2374.76	2312.32	2029.04	1002.72	992.866	1003.08	399.966	142.738	288.133	0.00913363
GSVIVT01018752001	1993	3182	259	204	492	307	630	381	155	108	2650.96	3362.93	235.044	177.27	392.472	699.105	907.964	194.62	120.898	83.4273	0.0186119
GSVIVT01012194001	290	508	2471	2388	1384	233	273	783	167	507	385.739	536.885	2242.44	2075.1	1104.03	530.591	393.451	399.966	130.258	391.645	0.0087091
GSVIVT01035568001	2958	1383	1436	1082	461	284	556	653	337	359	3934.54	1461.64	1303.18	940.225	367.743	646.729	801.314	333.561	262.857	277.319	0.039804
GSVIVT01002382001	929	1188	970	707	458	259	194	283	128	189	1235.7	1255.55	880.279	614.361	365.35	589.799	279.595	144.56	99.8387	145.998	0.00949013
GSVIVT01019660001	2147	3227	52	40	6	535	382	44	26	28	2855.8	3410.49	47.1902	34.7588	4.78624	1218.31	550.543	22.4758	20.2797	21.6293	0.0026605
GSVIVT01027038001	586	776	119	74	80	110	81	188	47	32	779.459	820.123	107.993	64.3037	63.8165	250.494	116.738	96.0328	36.6595	24.7192	0.0453235
GSVIVT01001299001	712	631	488	609	1890	165	229	736	29	83	947.056	666.879	442.862	529.202	1507.67	375.74	330.038	375.958	22.6197	64.1155	0.0153861
GSVIVT01009972001	853	932	57	70	82	188	120	32	22	20	1134.61	984.993	51.7278	60.8278	65.4119	428.116	172.946	16.346	17.1598	15.4495	0.00438713
GSVIVT01015426001	2523	3235	1650	1608	2787	267	489	1428	664	975	3355.93	3418.94	1497.38	1397.3	2223.21	608.016	704.753	729.44	517.913	753.164	0.0418835
GSVIVT01011733001	108	51	223	218	40	26	50	49	8	13	143.655	53.8999	202.373	189.435	31.9083	59.2076	72.0606	25.0298	6.23992	10.0422	0.0368946
GSVIVT01033937001	740	1698	415	440	534	184	160	306	234	142	984.3	1794.55	376.614	382.346	425.975	419.008	230.594	156.309	182.518	109.692	0.016032
GSVIVT01024007001	91	159	19	22	7	18	30	4	2	2	121.042	168.041	17.2426	19.1173	5.58395	40.9899	43.2364	2.04325	1.55998	1.54495	0.0419218
GSVIVT01013190001	681	837	199	222	141	192	87	66	13	9	905.822	884.592	180.593	192.911	112.477	437.225	125.386	33.7136	10.1399	6.95228	0.00194459
GSVIVT01036241001	336	484	358	203	51	57	93	75	26	105	446.925	511.52	324.887	176.401	40.683	129.801	134.033	38.3109	20.2797	81.1099	0.0232381
GSVIVT01020734001	146	174	173	584	143	31	41	143	98	40	194.2	183.894	156.998	507.478	114.072	70.5937	59.0897	73.0462	76.439	30.899	0.0493891
GSVIVT01003324001	33	22	8941	12675	2778	1	35	2029	1513	4468	43.8945	23.2509	8114	11014.2	2216.03	2.27721	50.4424	1036.44	1180.12	3451.42	0.0234941
GSVIVT01016100001	1216	1378	8	5	49	312	63	45	6	7	1617.44	1456.35	7.26004	4.34485	39.0876	710.491	90.7964	22.9866	4.67994	5.40733	0.00107275
GSVIVT01009052001	741	1108	3849	2608	1778	215	175	914	363	1266	985.63	1171	3492.98	2266.27	1418.32	489.601	252.212	466.883	283.136	977.954	0.0118724
GSVIVT01006926001	2245	3211	16	14	22	357	571	45	28	12	2986.15	3393.58	14.5201	12.1656	17.5495	812.966	822.932	22.9866	21.8397	9.2697	0.00227076
GSVIVT01029555001	755	1018	783	567	148	91	134	285	181	267	1004.25	1075.88	710.576	492.705	118.061	207.227	193.123	145.582	141.178	206.251	0.027751
GSVIVT01006466001	12	7	990	578	8	38	61	44	21	209	15.9616	7.39802	898.429	502.264	6.38165	86.5342	87.914	22.4758	16.3798	161.447	0.0101714
GSVIVT01000142001	160	154	6	6	1	17	43	0	0	0	212.822	162.756	5.44503	5.21381	0.797706	38.7127	61.9721	0	0	0	0.0352622
GSVIVT01032850001	77	127	1894	1850	673	12	22	696	414	419	102.42	134.221	1718.81	1607.59	536.856	27.3266	31.7067	355.526	322.916	323.667	0.0246628
GSVIVT01022214001	55	51	86	146	5	14	32	2	5	5	73.1574	53.8999	78.0454	126.869	3.98853	31.881	46.1188	1.02163	3.89995	3.86238	0.0209019
GSVIVT01007278001	750	1095	3	2	5	125	177	12	9	4	997.601	1157.26	2.72251	1.73794	3.98853	284.652	255.095	6.12975	7.01991	3.0899	0.00260187
GSVIVT01013924001	27	17	235	255	54	5	48	49	15	24	35.9136	17.9666	213.264	221.587	43.0762	11.3861	69.1782	25.0298	11.6998	18.5394	0.0461331
GSVIVT01035465001	99	237	65	43	201	28	36	62	8	12	131.683	250.476	58.9878	37.3657	160.339	63.762	51.8837	31.6704	6.23992	9.2697	0.0357323
GSVIVT01022165001	106	126	2447	1921	1643	17	86	913	477	490	140.994	133.164	2220.66	1669.29	1310.63	38.7127	123.944	466.372	372.055	378.513	0.0134427
GSVIVT01027636001	632	1106	162	227	253	107	176	136	40	58	840.645	1168.89	147.016	197.256	201.82	243.662	253.653	69.4705	31.1996	44.8036	0.00629809
GSVIVT01009059001	293	472	2925	1883	1318	85	43	712	262	960	389.73	498.838	2654.45	1636.27	1051.38	193.563	61.9721	363.699	204.357	741.576	0.0111311
GSVIVT01004264001	17	10	207	159	126	14	35	19	7	23	22.6123	10.5686	187.853	138.166	100.511	31.881	50.4424	9.70544	5.45993	17.7669	0.0184495
GSVIVT01019595001	529	933	2466	2543	1424	243	423	425	140	347	703.641	986.05	2237.91	2209.79	1135.93	553.363	609.633	217.095	109.199	268.049	0.000825268
GSVIVT01025913001	251	210	0	0	0	19	60	0	1	1	333.864	221.941	0	0	0	43.2671	86.4728	0	0.77999	0.772475	0.0194955
GSVIVT01010913001	470	484	6	2	1	104	22	1	0	0	625.163	511.52	5.44503	1.73794	0.797706	236.83	31.7067	0.510813	0	0	0.001072
GSVIVT01007871001	7	12	29	25	7	5	3	1	0	2	9.31094	12.6823	26.3176	21.7242	5.58395	11.3861	4.32364	0.510813	0	1.54495	0.0385702
GSVIVT01003222001	1211	1678	1102	1602	774	292	282	249	149	230	1610.79	1773.41	1000.07	1392.09	617.425	664.947	406.422	127.192	116.218	177.669	0.000953833
GSVIVT01036238001	551	797	589	265	63	66	127	134	33	156	732.904	842.317	534.52	230.277	50.2555	150.296	183.034	68.4489	25.7397	120.506	0.00787487
GSVIVT01023622001	450	686	12	8	1	104	47	1	0	1	598.561	725.006	10.8901	6.95175	0.797706	236.83	67.737	0.510813	0	0.772475	0.000704759
GSVIVT01007468001	5	1	226	146	1	6	17	10	5	39	6.65067	1.05686	205.096	126.869	0.797706	13.6633	24.5006	5.10813	3.89995	30.1265	0.0357534
GSVIVT01014565001	1	2	22	15	0	3	1	0	0	0	1.33013	2.11372	19.9651	13.0345	0	6.83164	1.44121	0	0	0	0.0452922
GSVIVT01001966001	50	15	292	1132	379	1	34	272	43	183	66.5067	15.8529	264.991	983.673	302.331	2.27721	49.0012	138.941	33.5396	141.363	0.0210957
GSVIVT01011949001	32	50	154	136	16	16	11	24	10	12	42.5643	52.843	139.756	118.18	12.7633	36.4354	15.8533	12.2595	7.7999	9.2697	0.0264175
GSVIVT01033939001	673	1299	374	355	454	82	122	224	209	116	895.181	1372.86	339.407	308.484	362.159	186.732	175.828	114.422	163.018	89.6071	0.0074179
GSVIVT01026068001	912	853	504	439	293	108	142	221	55	132	1213.08	901.502	457.382	381.477	233.728	245.939	204.652	112.89	42.8994	101.967	0.00489295
GSVIVT01013905001	13	9	107	137	63	3	23	29	3	10	17.2918	9.51174	97.103	119.049	50.2555	6.83164	33.1479	14.8136	2.33997	7.72475	0.0415429
GSVIVT01028809001	321	450	0	0	0	63	36	7	0	0	426.973	475.587	0	0	0	143.465	51.8837	3.57569	0	0	0.00219163
GSVIVT01035466001	460	509	284	297	1689	37	94	503	134	103	611.862	537.942	257.731	258.084	1347.33	84.257	135.474	256.939	104.519	79.565	0.00942506
GSVIVT01005217001	20	7	1650	958	6	48	94	54	24	295	26.6027	7.39802	1497.38	832.472	4.78624	109.306	135.474	27.5839	18.7198	227.88	0.00124274
GSVIVT01031551001	824	927	2676	1904	583	52	124	659	473	579	1096.03	979.709	2428.48	1654.52	465.063	118.415	178.71	336.625	368.935	447.263	0.00789258
GSVIVT01033820001	93	88	69	101	30	21	17	12	0	9	123.703	93.0037	62.6178	87.7659	23.9312	47.8215	24.5006	6.12975	0	6.95228	0.0126458
GSVIVT01006712001	158	129	2462	2994	654	65	181	451	204	577	210.161	136.335	2234.28	2601.69	521.7	148.019	260.86	230.376	159.118	445.718	0.00163496
GSVIVT01001629001	0	1	521	204	110	0	0	49	28	147	0	1.05686	472.81	177.27	87.7477	0	0	25.0298	21.8397	113.554	0.0458874
GSVIVT01017885001	2	2	248	217	400	4	5	148	21	65	2.66027	2.11372	225.061	188.566	319.083	9.10886	7.20606	75.6003	16.3798	50.2109	0.0493884
GSVIVT01006467001	0	10	338	238	2	8	24	21	6	57	0	10.5686	306.736	206.815	1.59541	18.2177	34.5891	10.7271	4.67994	44.0311	0.0185668
GSVIVT01020565001	192	313	74	103	158	3	93	56	15	5	255.386	330.797	67.1553	89.5038	126.038	6.83164	134.033	28.6055	11.6998	3.86238	0.015523
GSVIVT01027534001	1726	2124	77	76	105	215	93	391	68	170	2295.81	2244.77	69.8778	66.0417	83.7592	489.601	134.033	199.728	53.0393	131.321	0.00758246
GSVIVT01018908001	40	27	5008	1923	112	56	51	354	370	881	53.2054	28.5352	4544.78	1671.03	89.3431	127.524	73.5018	180.828	288.596	680.551	0.00215036
GSVIVT01017520001	84	108	219	237	69	34	23	22	3	26	111.731	114.141	198.743	205.946	55.0417	77.4253	33.1479	11.2379	2.33997	20.0844	0.00367811
GSVIVT01009773001	53	95	0	2	1	12	4	5	1	0	70.4972	100.402	0	1.73794	0.797706	27.3266	5.76485	2.55406	0.77999	0	0.0291576
GSVIVT01032905001	211	347	13	31	15	25	16	54	12	38	280.658	366.73	11.7976	26.938	11.9656	56.9304	23.0594	27.5839	9.35988	29.3541	0.0487772
GSVIVT01006468001	4	3	213	147	2	5	16	9	1	38	5.32054	3.17058	193.298	127.738	1.59541	11.3861	23.0594	4.59731	0.77999	29.3541	0.0256858
GSVIVT01016857001	510	1042	199	219	95	93	69	186	36	38	678.369	1101.25	180.593	190.304	75.7821	211.781	99.4437	95.0111	28.0796	29.3541	0.00448608
GSVIVT01002627001	292	292	101	97	8	47	29	32	9	14	388.399	308.603	91.6579	84.29	6.38165	107.029	41.7952	16.346	7.01991	10.8147	0.0060001
GSVIVT01036094001	1294	1254	2	1	1	237	65	0	0	0	1721.19	1325.3	1.81501	0.868969	0.797706	539.7	93.6788	0	0	0	6.35445e-05
GSVIVT01014566001	266	286	4993	4383	55	304	521	107	16	474	353.816	302.262	4531.17	3808.69	43.8739	692.273	750.872	54.6569	12.4798	366.153	3.09834e-05
GSVIVT01035468001	1251	2164	8189	7546	3061	254	694	1853	805	1344	1664	2287.04	7431.55	6557.24	2441.78	578.413	1000.2	946.536	627.892	1038.21	0.00286278
GSVIVT01032509001	312	404	1195	1095	749	46	52	409	134	285	415.002	426.971	1084.47	951.521	597.482	104.752	74.9431	208.922	104.519	220.155	0.00445979
GSVIVT01019636001	324	459	123	129	78	56	26	77	21	33	430.964	485.099	111.623	112.097	62.2211	127.524	37.4715	39.3326	16.3798	25.4917	0.00732551
GSVIVT01033890001	473	810	425	253	136	32	138	106	53	107	629.154	856.057	385.689	219.849	108.488	72.8709	198.887	54.1461	41.3395	82.6549	0.00449135
GSVIVT01014684001	301	481	6	11	5	55	16	34	18	13	400.371	508.35	5.44503	9.55866	3.98853	125.247	23.0594	17.3676	14.0398	10.0422	0.00674387
GSVIVT01011107001	129	198	1284	1338	512	75	82	267	113	152	171.587	209.258	1165.24	1162.68	408.426	170.791	118.179	136.387	88.1388	117.416	0.000926536
GSVIVT01018906001	4	8	1784	660	37	15	25	109	115	305	5.32054	8.45488	1618.99	573.52	29.5151	34.1582	36.0303	55.6786	89.6988	235.605	0.00385904
GSVIVT01000017001	475	556	287	249	172	49	75	108	65	56	631.814	587.614	260.454	216.373	137.206	111.584	108.091	55.1678	50.6993	43.2586	0.00499369
GSVIVT01027590001	394	784	124	153	100	48	139	24	5	13	524.073	828.578	112.531	132.952	79.7706	109.306	200.329	12.2595	3.89995	10.0422	0.000711344
GSVIVT01021312001	52	63	1423	1020	767	65	152	135	61	122	69.167	66.5822	1291.38	886.348	611.841	148.019	219.064	68.9597	47.5794	94.242	0.000150283
GSVIVT01007740001	302	422	20	30	50	43	46	21	6	3	401.701	445.995	18.1501	26.0691	39.8853	97.9202	66.2958	10.7271	4.67994	2.31743	0.0024747
GSVIVT01027446001	814	949	2	3	2	104	118	1	0	1	1082.73	1002.96	1.81501	2.60691	1.59541	236.83	170.063	0.510813	0	0.772475	0.000192471
GSVIVT01015074001	241	553	480	456	72	59	41	105	25	106	320.563	584.444	435.602	396.25	57.4349	134.356	59.0897	53.6353	19.4997	81.8824	0.00231665
GSVIVT01008066001	3780	2860	1505	1498	296	464	521	205	119	151	5027.91	3022.62	1365.79	1301.72	236.121	1056.63	750.872	104.717	92.8188	116.644	0.000278872
GSVIVT01021313001	180	144	4045	3258	2313	208	399	424	127	411	239.424	152.188	3670.86	2831.1	1845.1	473.661	575.044	216.585	99.0587	317.487	5.08683e-05
GSVIVT01013434001	529	869	100	107	30	70	76	61	37	29	703.641	918.411	90.7504	92.9797	23.9312	159.405	109.532	31.1596	28.8596	22.4018	0.00168877
GSVIVT01005030001	21	31	5	23	27	3	6	0	2	4	27.9328	32.7627	4.53752	19.9863	21.5381	6.83164	8.64728	0	1.55998	3.0899	0.0328313
GSVIVT01002718001	3	3	270	130	1	3	10	7	4	53	3.9904	3.17058	245.026	112.966	0.797706	6.83164	14.4121	3.57569	3.11996	40.9412	0.0233445
GSVIVT01015895001	5300	10345	697	973	14979	166	1472	3668	957	983	7049.72	10933.2	632.531	845.507	11948.8	378.018	2121.47	1873.66	746.45	759.343	0.00749034
GSVIVT01001870001	7	12	38	36	4	3	3	5	1	3	9.31094	12.6823	34.4852	31.2829	3.19083	6.83164	4.32364	2.55406	0.77999	2.31743	0.0459712
GSVIVT01037400001	672	615	823	644	346	18	39	311	156	255	893.851	649.969	746.876	559.616	276.006	40.9899	56.2073	158.863	121.678	196.981	0.00802782
GSVIVT01027538001	203	153	1176	1439	722	70	92	163	79	223	270.017	161.7	1067.23	1250.45	575.944	159.405	132.592	83.2624	61.6192	172.262	0.000214089
GSVIVT01018910001	25	11	3846	1483	63	19	49	279	244	567	33.2534	11.6255	3490.26	1288.68	50.2555	43.2671	70.6194	142.517	190.318	437.994	0.000857363
GSVIVT01035345001	188	280	52	90	17	14	28	36	33	9	250.065	295.921	47.1902	78.2072	13.561	31.881	40.354	18.3893	25.7397	6.95228	0.0175014
GSVIVT01003762001	247	385	359	283	103	11	21	93	52	135	328.543	406.891	325.794	245.918	82.1638	25.0494	30.2655	47.5056	40.5595	104.284	0.011625
GSVIVT01029594001	3356	4723	2536	1989	1444	492	675	515	206	91	4463.93	4991.55	2301.43	1728.38	1151.89	1120.39	972.819	263.068	160.678	70.2953	0.000167336
GSVIVT01037393001	828	734	907	752	370	28	61	349	142	264	1101.35	775.735	823.107	653.465	295.151	63.762	87.914	178.274	110.759	203.934	0.00471269
GSVIVT01005252001	23	29	798	640	520	4	15	193	27	204	30.5931	30.6489	724.189	556.14	414.807	9.10886	21.6182	98.5868	21.0597	157.585	0.00378544
GSVIVT01013916001	21	7	783	1010	137	7	73	199	29	75	27.9328	7.39802	710.576	877.659	109.286	15.9405	105.209	101.652	22.6197	57.9357	0.00187909
GSVIVT01008287001	417	433	3	2	9	42	50	12	5	1	554.666	457.62	2.72251	1.73794	7.17936	95.643	72.0606	6.12975	3.89995	0.772475	0.00103936
GSVIVT01028041001	1321	2184	297	328	35	219	93	121	91	53	1757.11	2308.18	269.529	285.022	27.9197	498.71	134.033	61.8083	70.9791	40.9412	0.000108716
GSVIVT01029923001	55	88	6	1	1	6	9	2	0	3	73.1574	93.0037	5.44503	0.868969	0.797706	13.6633	12.9709	1.02163	0	2.31743	0.0204553
GSVIVT01031436001	1	3	612	408	199	4	24	58	34	109	1.33013	3.17058	555.393	354.539	158.744	9.10886	34.5891	29.6271	26.5197	84.1998	0.00373519
GSVIVT01014388001	18182	25494	55240	39198	14035	2547	3538	10562	3501	7740	24184.5	26943.6	50130.5	34061.9	11195.8	5800.07	5099.01	5395.2	2730.74	5978.96	0.043558
GSVIVT01003646001	49	51	962	837	647	12	15	241	51	219	65.1766	53.8999	873.019	727.327	516.116	27.3266	21.6182	123.106	39.7795	169.172	0.00182795
GSVIVT01009322001	15	23	407	437	229	12	4	88	16	96	19.952	24.3078	369.354	379.739	182.675	27.3266	5.76485	44.9515	12.4798	74.1576	0.00558103
GSVIVT01003765001	41	41	122	119	19	5	10	18	8	18	54.5355	43.3313	110.716	103.407	15.1564	11.3861	14.4121	9.19463	6.23992	13.9046	0.0202066
GSVIVT01007624001	28119	19419	25155	23784	7951	1159	4699	4397	2898	5441	37402.1	20523.2	22828.3	20667.6	6342.56	2639.29	6772.26	2246.04	2260.41	4203.04	0.0339741
GSVIVT01005245001	12	14	387	329	256	6	11	69	18	87	15.9616	14.796	351.204	285.891	204.213	13.6633	15.8533	35.2461	14.0398	67.2054	0.00619618
GSVIVT01013913001	31	17	1296	1856	280	11	111	300	51	176	41.2342	17.9666	1176.13	1612.81	223.358	25.0494	159.975	153.244	39.7795	135.956	0.000420013
GSVIVT01005246001	32	48	1024	880	801	11	14	263	52	239	42.5643	50.7293	929.285	764.693	638.963	25.0494	20.177	134.344	40.5595	184.622	0.0013224
GSVIVT01001633001	1	12	325	259	117	1	0	64	20	70	1.33013	12.6823	294.939	225.063	93.3317	2.27721	0	32.692	15.5998	54.0733	0.020187
GSVIVT01032030001	6206	4645	1184	1212	463	154	369	989	843	726	8254.82	4909.11	1074.49	1053.19	369.338	350.691	531.807	505.194	657.531	560.817	0.0084738
GSVIVT01015293001	8	12	35	36	1	2	6	1	1	0	10.6411	12.6823	31.7627	31.2829	0.797706	4.55443	8.64728	0.510813	0.77999	0	0.0173956
GSVIVT01009155001	665	700	0	3	2	109	4	29	0	1	884.54	739.802	0	2.60691	1.59541	248.216	5.76485	14.8136	0	0.772475	6.29101e-05
GSVIVT01011698001	213	262	86	64	14	20	25	12	13	23	283.319	276.897	78.0454	55.614	11.1679	45.5443	36.0303	6.12975	10.1399	17.7669	0.00410148
GSVIVT01038629001	163	254	808	802	339	29	103	105	57	59	216.812	268.442	733.264	696.913	270.423	66.0392	148.445	53.6353	44.4594	45.576	0.000175386
GSVIVT01015469001	1699	1797	110	22	20	17	403	52	38	33	2259.9	1899.18	99.8255	19.1173	15.9541	38.7127	580.809	26.5623	29.6396	25.4917	0.000283618
GSVIVT01001892001	93	102	4474	4375	3570	30	47	1130	257	1121	123.703	107.8	4060.17	3801.74	2847.81	68.3164	67.737	577.218	200.457	865.945	0.00033631
GSVIVT01016986001	286	193	24	81	0	19	44	1	0	2	380.419	203.974	21.7801	70.3865	0	43.2671	63.4134	0.510813	0	1.54495	0.00118625
GSVIVT01005227001	375	405	637	400	4	18	134	36	4	50	498.801	428.028	578.08	347.588	3.19083	40.9899	193.123	18.3893	3.11996	38.6238	0.000175386
GSVIVT01028485001	507	665	0	3	2	75	32	1	0	2	674.378	702.812	0	2.60691	1.59541	170.791	46.1188	0.510813	0	1.54495	3.91543e-05
GSVIVT01026348001	827	792	1	1	2	48	137	0	1	0	1100.02	837.033	0.907504	0.868969	1.59541	109.306	197.446	0	0.77999	0	9.82561e-05
GSVIVT01036250001	5	9	37	45	24	0	7	3	3	4	6.65067	9.51174	33.5777	39.1036	19.145	0	10.0885	1.53244	2.33997	3.0899	0.0239938
GSVIVT01004948001	85	75	165	117	1	5	32	8	0	11	113.061	79.2645	149.738	101.669	0.797706	11.3861	46.1188	4.0865	0	8.49723	0.00369181
GSVIVT01023377001	2	11	62	126	109	0	3	16	4	34	2.66027	11.6255	56.2653	109.49	86.95	0	4.32364	8.173	3.11996	26.2642	0.0247322
GSVIVT01015294001	13	15	75	145	4	7	6	1	11	3	17.2918	15.8529	68.0628	126.001	3.19083	15.9405	8.64728	0.510813	8.57989	2.31743	0.00418541
GSVIVT01030573001	258	194	31	12	16	17	13	10	11	28	343.175	205.031	28.1326	10.4276	12.7633	38.7127	18.7358	5.10813	8.57989	21.6293	0.0084738
GSVIVT01024081001	5506	9184	82	89	55	738	570	86	48	67	7323.72	9706.2	74.4154	77.3383	43.8739	1680.58	821.491	43.9299	37.4395	51.7559	2.67177e-05
GSVIVT01009338001	1536	2381	3095	3558	1271	269	314	529	160	367	2043.09	2516.38	2808.73	3091.79	1013.88	612.571	452.541	270.22	124.798	283.498	3.53434e-05
GSVIVT01021255001	177	284	8	4	7	25	16	5	0	0	235.434	300.148	7.26004	3.47588	5.58395	56.9304	23.0594	2.55406	0	0	0.000764802
GSVIVT01005243001	421	563	13551	10524	7807	81	199	2619	282	2949	559.987	595.012	12297.6	9145.03	6227.69	184.454	286.801	1337.82	219.957	2278.03	0.000615651
GSVIVT01037975001	221	357	182	36	20	20	38	18	15	14	293.96	377.299	165.166	31.2829	15.9541	45.5443	54.7661	9.19463	11.6998	10.8147	0.00115227
GSVIVT01026982001	705	1106	637	301	155	81	77	144	42	65	937.745	1168.89	578.08	261.56	123.645	184.454	110.973	73.557	32.7596	50.2109	0.000119116
GSVIVT01013771001	1637	1466	3	3	2	122	180	5	0	1	2177.43	1549.36	2.72251	2.60691	1.59541	277.82	259.418	2.55406	0	0.772475	4.02259e-06
GSVIVT01003463001	191	184	3418	2908	1255	27	42	487	40	806	254.056	194.462	3101.85	2526.96	1001.12	61.4848	60.5309	248.766	31.1996	622.615	0.000102651
GSVIVT01006946001	47	61	6	2	6	2	8	0	3	2	62.5163	64.4685	5.44503	1.73794	4.78624	4.55443	11.5297	0	2.33997	1.54495	0.0189409
GSVIVT01032720001	132	143	0	0	0	10	8	8	5	6	175.578	151.131	0	0	0	22.7721	11.5297	4.0865	3.89995	4.63485	0.0110174
GSVIVT01035461001	151	143	4	3	0	13	12	5	1	1	200.85	151.131	3.63002	2.60691	0	29.6038	17.2946	2.55406	0.77999	0.772475	0.00333957
GSVIVT01029112001	4	5	1219	818	19	1	61	112	23	121	5.32054	5.2843	1106.25	710.817	15.1564	2.27721	87.914	57.211	17.9398	93.4695	0.000270573
GSVIVT01030440001	1124	580	243	167	51	27	36	195	75	103	1495.07	612.979	220.524	145.118	40.683	61.4848	51.8837	99.6085	58.4992	79.565	0.0040738
GSVIVT01001893001	24	20	421	348	148	4	4	51	1	100	31.9232	21.1372	382.059	302.401	118.061	9.10886	5.76485	26.0514	0.77999	77.2475	0.00304883
GSVIVT01011713001	80	87	1	1	4	8	2	8	1	2	106.411	91.9468	0.907504	0.868969	3.19083	18.2177	2.88243	4.0865	0.77999	1.54495	0.0117617
GSVIVT01018625001	4298	7084	33	45	24	434	187	272	391	106	5716.92	7486.8	29.9476	39.1036	19.145	988.311	269.507	138.941	304.976	81.8824	6.30064e-05
GSVIVT01036818001	829	936	2	5	2	86	57	3	0	1	1102.68	989.221	1.81501	4.34485	1.59541	195.84	82.1491	1.53244	0	0.772475	2.05144e-06
GSVIVT01036907001	64	43	7	22	2	3	8	2	1	1	85.1286	45.445	6.35253	19.1173	1.59541	6.83164	11.5297	1.02163	0.77999	0.772475	0.00983876
GSVIVT01017315001	148	253	0	2	1	20	11	1	0	0	196.86	267.386	0	1.73794	0.797706	45.5443	15.8533	0.510813	0	0	0.000379884
GSVIVT01012636001	10804	22153	45659	37691	20713	1623	1857	6221	1918	7747	14370.8	23412.6	41435.7	32752.3	16522.9	3695.92	2676.33	3177.77	1496.02	5984.37	0.00915077
GSVIVT01013226001	122	155	1	0	0	7	13	2	4	5	162.276	163.813	0.907504	0	0	15.9405	18.7358	1.02163	3.11996	3.86238	0.0046613
GSVIVT01005154001	18	74	0	0	1	0	7	5	1	0	23.9424	78.2076	0	0	0.797706	0	10.0885	2.55406	0.77999	0	0.0384012
GSVIVT01015499001	1075	515	8	8	4	34	31	22	26	133	1429.9	544.283	7.26004	6.95175	3.19083	77.4253	44.6776	11.2379	20.2797	102.739	0.0010131
GSVIVT01024661001	7	23	676	662	256	0	2	95	26	144	9.31094	24.3078	613.473	575.258	204.213	0	2.88243	48.5272	20.2797	111.236	0.000755177
GSVIVT01031949001	0	0	81	23	3	0	0	1	8	7	0	0	73.5079	19.9863	2.39312	0	0	0.510813	6.23992	5.40733	0.0330716
GSVIVT01014569001	42	40	8526	5762	101	43	98	504	104	1352	55.8657	42.2744	7737.38	5007	80.5684	97.9202	141.239	257.45	81.1189	1044.39	1.72233e-05
GSVIVT01005268001	7	2	48	89	1	1	2	12	1	6	9.31094	2.11372	43.5602	77.3383	0.797706	2.27721	2.88243	6.12975	0.77999	4.63485	0.0245945
GSVIVT01016950001	147	190	0	0	0	21	1	0	0	0	195.53	200.803	0	0	0	47.8215	1.44121	0	0	0	0.00022834
GSVIVT01021149001	659	946	8	7	5	83	20	7	2	2	876.559	999.789	7.26004	6.08278	3.98853	189.009	28.8243	3.57569	1.55998	1.54495	4.04995e-07
GSVIVT01036069001	30	23	7055	2054	48	9	29	285	518	476	39.904	24.3078	6402.44	1784.86	38.2899	20.4949	41.7952	145.582	404.035	367.698	9.54192e-06
GSVIVT01004945001	29	34	42	38	0	0	10	2	0	2	38.5739	35.9332	38.1152	33.0208	0	0	14.4121	1.02163	0	1.54495	0.00566327
GSVIVT01001636001	1	3	890	865	769	0	0	141	28	206	1.33013	3.17058	807.679	751.658	613.436	0	0	72.0246	21.8397	159.13	8.89704e-05
GSVIVT01027327001	4	7	9	14	0	1	0	0	2	0	5.32054	7.39802	8.16754	12.1656	0	2.27721	0	0	1.55998	0	0.0454119
GSVIVT01013718001	333	255	10	4	7	18	16	23	2	5	442.935	269.499	9.07504	3.47588	5.58395	40.9899	23.0594	11.7487	1.55998	3.86238	0.000710638
GSVIVT01013722001	44	70	0	2	0	3	4	3	0	1	58.5259	73.9802	0	1.73794	0	6.83164	5.76485	1.53244	0	0.772475	0.00802782
GSVIVT01033912001	31	48	2	0	2	1	2	5	1	2	41.2342	50.7293	1.81501	0	1.59541	2.27721	2.88243	2.55406	0.77999	1.54495	0.037219
GSVIVT01029109001	1	2	253	179	3	0	8	18	8	17	1.33013	2.11372	229.599	155.545	2.39312	0	11.5297	9.19463	6.23992	13.1321	0.00196356
GSVIVT01033658001	3	7	6	20	5	0	2	2	0	0	3.9904	7.39802	5.44503	17.3794	3.98853	0	2.88243	1.02163	0	0	0.0411953
GSVIVT01008401001	73	122	8	0	1	1	11	8	1	1	97.0999	128.937	7.26004	0	0.797706	2.27721	15.8533	4.0865	0.77999	0.772475	0.00566327
GSVIVT01009106001	119	282	755	1035	102	60	37	21	7	10	158.286	298.034	685.166	899.383	81.3661	136.633	53.3249	10.7271	5.45993	7.72475	4.32857e-09
GSVIVT01030190001	5459	8334	56	104	64	651	70	51	6	14	7261.21	8807.87	50.8202	90.3728	51.0532	1482.47	100.885	26.0514	4.67994	10.8147	5.0022e-09
GSVIVT01016190001	1940	2744	110	158	69	19	130	201	130	167	2580.46	2900.02	99.8255	137.297	55.0417	43.2671	187.358	102.673	101.399	129.003	3.9013e-05
GSVIVT01010727001	12	22	16	37	2	1	2	2	1	2	15.9616	23.2509	14.5201	32.1519	1.59541	2.27721	2.88243	1.02163	0.77999	1.54495	0.00983511
GSVIVT01033207001	52	48	0	0	0	1	6	0	0	0	69.167	50.7293	0	0	0	2.27721	8.64728	0	0	0	0.00390983
GSVIVT01001649001	22	24	13	18	3	2	1	3	0	0	29.263	25.3646	11.7976	15.6414	2.39312	4.55443	1.44121	1.53244	0	0	0.00674516
GSVIVT01016069001	4	11	4	27	13	1	1	2	0	0	5.32054	11.6255	3.63002	23.4622	10.3702	2.27721	1.44121	1.02163	0	0	0.00812764
GSVIVT01001639001	3	2	953	703	513	1	1	165	34	64	3.9904	2.11372	864.852	610.885	409.223	2.27721	1.44121	84.2841	26.5197	49.4384	2.2419e-05
GSVIVT01031737001	12555	8255	21494	22650	3243	556	1098	1563	1405	1110	16699.8	8724.38	19505.9	19682.2	2586.96	1266.13	1582.45	798.4	1095.89	857.448	9.36406e-05
GSVIVT01011777001	40	47	6	3	3	1	3	2	0	2	53.2054	49.6724	5.44503	2.60691	2.39312	2.27721	4.32364	1.02163	0	1.54495	0.00655532
GSVIVT01013689001	53	84	2	3	5	1	3	3	1	5	70.4972	88.7762	1.81501	2.60691	3.98853	2.27721	4.32364	1.53244	0.77999	3.86238	0.00405092
GSVIVT01013597001	0	2	280	218	90	0	0	26	7	26	0	2.11372	254.101	189.435	71.7936	0	0	13.2811	5.45993	20.0844	0.000455833
GSVIVT01001645001	3	4	1541	1153	639	1	0	202	40	102	3.9904	4.22744	1398.46	1001.92	509.734	2.27721	0	103.184	31.1996	78.7925	4.65167e-07
GSVIVT01031464001	4968	6840	963	212	59	386	120	22	0	4	6608.11	7228.92	873.927	184.221	47.0647	879.005	172.946	11.2379	0	3.0899	6.82659e-11
GSVIVT01016957001	33	24	455	35	1	2	17	7	0	3	43.8945	25.3646	412.915	30.4139	0.797706	4.55443	24.5006	3.57569	0	2.31743	6.888e-06
GSVIVT01037277001	923	952	5	6	6	41	34	5	7	1	1227.71	1006.13	4.53752	5.21381	4.78624	93.3658	49.0012	2.55406	5.45993	0.772475	2.35462e-09
GSVIVT01033563001	773	768	2	5	3	19	51	4	3	1	1028.19	811.668	1.81501	4.34485	2.39312	43.2671	73.5018	2.04325	2.33997	0.772475	3.04593e-10
GSVIVT01021326001	0	0	23	20	0	0	0	0	1	2	0	0	20.8726	17.3794	0	0	0	0	0.77999	1.54495	0.0178342
GSVIVT01032297001	40	16	5	3	1	0	0	4	2	1	53.2054	16.9098	4.53752	2.60691	0.797706	0	0	2.04325	1.55998	0.772475	0.0290992
GSVIVT01035294001	1115	1136	123	270	6	19	57	6	4	16	1483.1	1200.59	111.623	234.622	4.78624	43.2671	82.1491	3.06488	3.11996	12.3596	3.02088e-12
GSVIVT01019657001	38	49	0	0	0	2	0	0	0	0	50.5451	51.7861	0	0	0	4.55443	0	0	0	0	0.00021121
GSVIVT01027124001	101	348	8	3	1	7	2	1	4	0	134.344	367.787	7.26004	2.60691	0.797706	15.9405	2.88243	0.510813	3.11996	0	3.46285e-07
GSVIVT01032687001	0	0	108	74	0	0	1	0	0	7	0	0	98.0105	64.3037	0	0	1.44121	0	0	5.40733	0.000121203
GSVIVT01020183001	4220	4879	7	18	10	160	42	19	0	7	5613.17	5156.42	6.35253	15.6414	7.97706	364.354	60.5309	9.70544	0	5.40733	2.97783e-14
GSVIVT01004784001	4	22	2	2	0	0	0	1	1	0	5.32054	23.2509	1.81501	1.73794	0	0	0	0.510813	0.77999	0	0.034289
GSVIVT01032694001	0	0	139	84	0	0	1	2	1	6	0	0	126.143	72.9934	0	0	1.44121	1.02163	0.77999	4.63485	7.10801e-05
GSVIVT01031518001	1	0	14	28	2	0	0	0	2	0	1.33013	0	12.7051	24.3311	1.59541	0	0	0	1.55998	0	0.00627705
GSVIVT01032005001	107	108	0	3	0	3	1	2	0	1	142.324	114.141	0	2.60691	0	6.83164	1.44121	1.02163	0	0.772475	2.56226e-05
GSVIVT01001627001	1	2	37	55	16	1	1	0	0	0	1.33013	2.11372	33.5777	47.7933	12.7633	2.27721	1.44121	0	0	0	4.88757e-05
GSVIVT01022242001	201	275	1	0	0	9	0	0	0	0	267.357	290.636	0.907504	0	0	20.4949	0	0	0	0	1.9837e-10
GSVIVT01032014001	353	436	0	3	0	10	6	5	0	0	469.538	460.791	0	2.60691	0	22.7721	8.64728	2.55406	0	0	3.9683e-11
GSVIVT01017505001	0	0	28	45	8	0	0	2	0	2	0	0	25.4101	39.1036	6.38165	0	0	1.02163	0	1.54495	0.00150247
GSVIVT01031950001	2	0	468	128	7	0	2	1	1	20	2.66027	0	424.712	111.228	5.58395	0	2.88243	0.510813	0.77999	15.4495	3.73619e-07
GSVIVT01016112001	1539	535	31399	2220	48	55	546	264	1	162	2047.08	565.42	28494.7	1929.11	38.2899	125.247	786.902	134.855	0.77999	125.141	9.27296e-16
GSVIVT01016071001	2	24	6	35	30	0	1	3	0	0	2.66027	25.3646	5.44503	30.4139	23.9312	0	1.44121	1.53244	0	0	0.000704759
GSVIVT01027140001	2	11	1	0	0	0	0	0	0	0	2.66027	11.6255	0.907504	0	0	0	0	0	0	0	0.0360968
GSVIVT01030196001	0	0	4	14	0	0	0	0	0	0	0	0	3.63002	12.1656	0	0	0	0	0	0	0.014641
GSVIVT01014682001	99	90	2	1	0	0	0	5	4	2	131.683	95.1174	1.81501	0.868969	0	0	0	2.55406	3.11996	1.54495	0.000483002
GSVIVT01027126001	135	384	10	4	0	0	3	1	14	3	179.568	405.834	9.07504	3.47588	0	0	4.32364	0.510813	10.9199	2.31743	9.86802e-07
GSVIVT01011268001	10013	12412	96	23	25	4	438	43	73	57	13318.6	13117.7	87.1204	19.9863	19.9427	9.10886	631.251	21.9649	56.9393	44.0311	9.02974e-12
GSVIVT01013583001	0	0	14	5	2	0	0	1	0	0	0	0	12.7051	4.34485	1.59541	0	0	0.510813	0	0	0.041169
GSVIVT01032688001	0	1	88	53	0	0	0	2	1	2	0	1.05686	79.8604	46.0554	0	0	0	1.02163	0.77999	1.54495	0.000117523
GSVIVT01026343001	19	29	0	0	0	0	1	0	0	0	25.2726	30.6489	0	0	0	0	1.44121	0	0	0	0.00217509
GSVIVT01027125001	44	166	6	1	0	1	1	0	2	1	58.5259	175.439	5.44503	0.868969	0	2.27721	1.44121	0	1.55998	0.772475	4.81005e-06
GSVIVT01019662001	6	14	0	0	0	0	0	0	0	0	7.98081	14.796	0	0	0	0	0	0	0	0	0.0125839
GSVIVT01032693001	0	0	53	26	0	0	0	0	0	2	0	0	48.0977	22.5932	0	0	0	0	0	1.54495	0.000447614
GSVIVT01013547001	44	57	1	1	0	1	0	0	0	0	58.5259	60.241	0.907504	0.868969	0	2.27721	0	0	0	0	3.48255e-05
GSVIVT01026250001	1790	2265	4	1	2	0	62	0	0	0	2380.94	2393.79	3.63002	0.868969	1.59541	0	89.3552	0	0	0	1.14966e-17
GSVIVT01027323001	2507	3826	4	4	1	0	91	0	2	1	3334.65	4043.55	3.63002	3.47588	0.797706	0	131.15	0	1.55998	0.772475	6.67749e-27
GSVIVT01032689001	0	0	92	63	0	0	0	1	1	1	0	0	83.4904	54.7451	0	0	0	0.510813	0.77999	0.772475	1.10605e-05
GSVIVT01036149001	363	478	5	2	2	2	2	5	3	3	482.839	505.179	4.53752	1.73794	1.59541	4.55443	2.88243	2.55406	2.33997	2.31743	7.04205e-11
GSVIVT01006947001	11	21	0	0	0	0	0	0	0	0	14.6315	22.1941	0	0	0	0	0	0	0	0	0.00370631
GSVIVT01034621001	680	942	1	0	1	0	13	0	2	0	904.492	995.562	0.907504	0	0.797706	0	18.7358	0	1.55998	0	4.80092e-20
GSVIVT01011715001	10300	12198	14	25	10	40	93	1	0	1	13700.4	12891.6	12.7051	21.7242	7.97706	91.0886	134.033	0.510813	0	0.772475	4.12489e-23
GSVIVT01032006001	21	33	0	0	0	0	0	0	0	0	27.9328	34.8764	0	0	0	0	0	0	0	0	0.000219133
GSVIVT01033618001	6477	7023	9	7	7	1	57	6	2	2	8615.28	7422.33	8.16754	6.08278	5.58395	2.27721	82.1491	3.06488	1.55998	1.54495	1.39292e-24
GSVIVT01026341001	184	143	0	0	1	0	0	0	0	0	244.745	151.131	0	0	0.797706	0	0	0	0	0	2.7764e-10
GSVIVT01003958001	0	0	0	0	0	8	2	0	0	0	0	0	0	0	0	18.2177	2.88243	0	0	0	0.117046
GSVIVT01032562001	0	0	0	0	0	6	2	0	0	0	0	0	0	0	0	13.6633	2.88243	0	0	0	0.310671
GSVIVT01000386001	0	0	0	0	0	4	1	2	0	1	0	0	0	0	0	9.10886	1.44121	1.02163	0	0.772475	0.300919
GSVIVT01035812001	0	0	0	0	0	2	0	1	3	5	0	0	0	0	0	4.55443	0	0.510813	2.33997	3.86238	0.138173
GSVIVT01029463001	0	0	0	0	0	1	4	1	1	2	0	0	0	0	0	2.27721	5.76485	0.510813	0.77999	1.54495	0.224549
GSVIVT01001995001	0	0	0	0	0	0	0	3	10	2	0	0	0	0	0	0	0	1.53244	7.7999	1.54495	0.0535793
GSVIVT01035227001	0	0	0	0	0	0	0	3	7	5	0	0	0	0	0	0	0	1.53244	5.45993	3.86238	0.0535218
GSVIVT01019919001	0	1	0	0	0	9	0	0	2	0	0	1.05686	0	0	0	20.4949	0	0	1.55998	0	0.275574
GSVIVT01014890001	0	0	0	0	0	0	0	2	8	4	0	0	0	0	0	0	0	1.02163	6.23992	3.0899	0.064668
GSVIVT01028113001	0	0	0	0	0	0	0	2	8	4	0	0	0	0	0	0	0	1.02163	6.23992	3.0899	0.064668
GSVIVT01001604001	0	0	0	0	0	0	0	0	13	0	0	0	0	0	0	0	0	0	10.1399	0	0.081202
GSVIVT01020068001	0	0	0	0	0	0	0	1	10	2	0	0	0	0	0	0	0	0.510813	7.7999	1.54495	0.0794545
GSVIVT01001265001	0	0	0	0	0	2	0	4	0	4	0	0	0	0	0	4.55443	0	2.04325	0	3.0899	0.167119
GSVIVT01034882001	0	0	0	0	0	4	0	0	0	0	0	0	0	0	0	9.10886	0	0	0	0	0.850262
GSVIVT01025927001	0	0	0	0	0	0	0	7	4	3	0	0	0	0	0	0	0	3.57569	3.11996	2.31743	0.0572155
GSVIVT01035784001	0	0	0	0	1	0	0	10	6	5	0	0	0	0	0.797706	0	0	5.10813	4.67994	3.86238	0.0705606
GSVIVT01017582001	0	0	0	0	0	0	0	3	7	2	0	0	0	0	0	0	0	1.53244	5.45993	1.54495	0.0909355
GSVIVT01009994001	0	0	0	1	0	0	5	7	4	1	0	0	0	0.868969	0	0	7.20606	3.57569	3.11996	0.772475	0.134926
GSVIVT01028169001	0	0	0	0	0	0	0	1	6	4	0	0	0	0	0	0	0	0.510813	4.67994	3.0899	0.115891
GSVIVT01026557001	0	0	0	0	0	0	2	6	2	1	0	0	0	0	0	0	2.88243	3.06488	1.55998	0.772475	0.115891
GSVIVT01014174001	0	0	0	0	1	0	0	10	8	2	0	0	0	0	0.797706	0	0	5.10813	6.23992	1.54495	0.0809901
GSVIVT01021412001	0	0	0	0	0	1	1	4	0	3	0	0	0	0	0	2.27721	1.44121	2.04325	0	2.31743	0.197662
GSVIVT01031381001	0	0	0	0	0	0	0	2	5	4	0	0	0	0	0	0	0	1.02163	3.89995	3.0899	0.112437
GSVIVT01001783001	0	0	0	0	0	1	2	1	2	1	0	0	0	0	0	2.27721	2.88243	0.510813	1.55998	0.772475	0.356311
GSVIVT01015399001	0	1	0	0	0	0	0	4	17	2	0	1.05686	0	0	0	0	0	2.04325	13.2598	1.54495	0.0555575
GSVIVT01029771001	0	0	0	1	0	0	1	6	9	3	0	0	0	0.868969	0	0	1.44121	3.06488	7.01991	2.31743	0.0970119
GSVIVT01016686001	0	0	0	1	0	0	0	7	9	4	0	0	0	0.868969	0	0	0	3.57569	7.01991	3.0899	0.0828042
GSVIVT01004962001	0	0	1	0	0	0	0	5	11	4	0	0	0.907504	0	0	0	0	2.55406	8.57989	3.0899	0.0838143
GSVIVT01014362001	0	0	0	0	0	0	0	0	8	2	0	0	0	0	0	0	0	0	6.23992	1.54495	0.145494
GSVIVT01008695001	0	0	0	0	0	0	0	3	5	3	0	0	0	0	0	0	0	1.53244	3.89995	2.31743	0.108868
GSVIVT01009605001	0	0	0	0	0	0	0	6	5	1	0	0	0	0	0	0	0	3.06488	3.89995	0.772475	0.0814573
GSVIVT01002708001	0	0	0	0	0	0	0	6	4	2	0	0	0	0	0	0	0	3.06488	3.11996	1.54495	0.0813994
GSVIVT01021207001	0	0	0	0	0	1	3	2	0	0	0	0	0	0	0	2.27721	4.32364	1.02163	0	0	0.478748
GSVIVT01033874001	0	0	0	0	0	0	1	6	0	4	0	0	0	0	0	0	1.44121	3.06488	0	3.0899	0.106452
GSVIVT01033367001	0	0	0	0	0	0	2	0	3	3	0	0	0	0	0	0	2.88243	0	2.33997	2.31743	0.255725
GSVIVT01010379001	0	0	0	0	0	0	0	7	3	2	0	0	0	0	0	0	0	3.57569	2.33997	1.54495	0.0777816
GSVIVT01012329001	0	0	0	0	1	0	0	5	9	3	0	0	0	0	0.797706	0	0	2.55406	7.01991	2.31743	0.126778
GSVIVT01005965001	0	0	0	0	0	2	1	1	0	1	0	0	0	0	0	4.55443	1.44121	0.510813	0	0.772475	0.640269
GSVIVT01027907001	0	0	0	0	0	0	0	2	7	1	0	0	0	0	0	0	0	1.02163	5.45993	0.772475	0.135771
GSVIVT01028341001	0	0	0	0	0	0	0	2	6	2	0	0	0	0	0	0	0	1.02163	4.67994	1.54495	0.135649
GSVIVT01031447001	0	0	0	0	0	0	0	2	2	6	0	0	0	0	0	0	0	1.02163	1.55998	4.63485	0.135084
GSVIVT01015771001	0	0	0	0	0	0	0	8	3	1	0	0	0	0	0	0	0	4.0865	2.33997	0.772475	0.0736389
GSVIVT01028719001	0	0	0	0	0	0	1	2	6	0	0	0	0	0	0	0	1.44121	1.02163	4.67994	0	0.181059
GSVIVT01017593001	0	0	0	0	0	0	0	0	5	4	0	0	0	0	0	0	0	0	3.89995	3.0899	0.177375
GSVIVT01033894001	0	0	0	0	0	0	0	3	6	1	0	0	0	0	0	0	0	1.53244	4.67994	0.772475	0.130103
GSVIVT01013790001	0	0	0	0	0	0	0	6	0	5	0	0	0	0	0	0	0	3.06488	0	3.86238	0.0943954
GSVIVT01030897001	0	0	0	0	0	0	1	3	4	1	0	0	0	0	0	0	1.44121	1.53244	3.11996	0.772475	0.174609
GSVIVT01025217001	0	0	0	0	0	0	0	4	6	0	0	0	0	0	0	0	0	2.04325	4.67994	0	0.12406
GSVIVT01037842001	0	0	0	0	0	0	0	4	4	2	0	0	0	0	0	0	0	2.04325	3.11996	1.54495	0.123798
GSVIVT01012036001	0	0	0	1	0	0	0	3	10	3	0	0	0	0.868969	0	0	0	1.53244	7.7999	2.31743	0.150164
GSVIVT01011008001	0	0	0	0	0	0	1	1	2	4	0	0	0	0	0	0	1.44121	0.510813	1.55998	3.0899	0.233287
GSVIVT01035789001	0	0	1	0	0	0	0	3	9	4	0	0	0.907504	0	0	0	0	1.53244	7.01991	3.0899	0.150277
GSVIVT01020287001	0	0	0	1	0	0	0	2	9	4	0	0	0	0.868969	0	0	0	1.02163	7.01991	3.0899	0.175241
GSVIVT01037826001	0	0	1	0	0	0	1	6	6	3	0	0	0.907504	0	0	0	1.44121	3.06488	4.67994	2.31743	0.149863
GSVIVT01031796001	0	0	0	0	0	0	0	3	3	3	0	0	0	0	0	0	0	1.53244	2.33997	2.31743	0.155996
GSVIVT01006212001	0	0	0	0	1	0	0	4	7	3	0	0	0	0	0.797706	0	0	2.04325	5.45993	2.31743	0.19887
GSVIVT01031770001	0	0	1	1	0	0	1	5	11	12	0	0	0.907504	0.868969	0	0	1.44121	2.55406	8.57989	9.2697	0.0620742
GSVIVT01004571001	0	0	0	0	0	0	0	9	0	2	0	0	0	0	0	0	0	4.59731	0	1.54495	0.0777235
GSVIVT01016330001	0	0	0	0	2	0	0	11	8	10	0	0	0	0	1.59541	0	0	5.61894	6.23992	7.72475	0.0628094
GSVIVT01016181001	0	0	0	1	0	0	0	4	10	1	0	0	0	0.868969	0	0	0	2.04325	7.7999	0.772475	0.172833
GSVIVT01031276001	1	0	0	0	0	2	4	4	3	2	1.33013	0	0	0	0	4.55443	5.76485	2.04325	2.33997	1.54495	0.189581
GSVIVT01018725001	0	0	0	1	0	1	3	3	2	1	0	0	0	0.868969	0	2.27721	4.32364	1.53244	1.55998	0.772475	0.445947
GSVIVT01016762001	0	1	0	0	0	0	0	2	9	6	0	1.05686	0	0	0	0	0	1.02163	7.01991	4.63485	0.130812
GSVIVT01017706001	0	0	0	0	0	2	1	0	0	0	0	0	0	0	0	4.55443	1.44121	0	0	0	1
GSVIVT01017545001	0	0	0	0	0	0	0	1	5	2	0	0	0	0	0	0	0	0.510813	3.89995	1.54495	0.210499
GSVIVT01037344001	0	0	0	0	0	0	0	4	4	1	0	0	0	0	0	0	0	2.04325	3.11996	0.772475	0.148019
GSVIVT01025288001	0	0	0	0	0	0	0	10	1	0	0	0	0	0	0	0	0	5.10813	0.77999	0	0.0710448
GSVIVT01011368001	0	0	0	0	1	0	0	3	8	2	0	0	0	0	0.797706	0	0	1.53244	6.23992	1.54495	0.236657
GSVIVT01007263001	0	0	0	0	1	1	0	6	2	3	0	0	0	0	0.797706	2.27721	0	3.06488	1.55998	2.31743	0.285902
GSVIVT01035317001	0	0	0	0	1	0	1	3	7	1	0	0	0	0	0.797706	0	1.44121	1.53244	5.45993	0.772475	0.285769
GSVIVT01006670001	0	0	0	0	1	0	1	3	5	3	0	0	0	0	0.797706	0	1.44121	1.53244	3.89995	2.31743	0.285769
GSVIVT01010006001	0	1	0	0	0	0	0	10	5	4	0	1.05686	0	0	0	0	0	5.10813	3.89995	3.0899	0.0929403
GSVIVT01014453001	0	0	0	0	0	0	0	2	5	1	0	0	0	0	0	0	0	1.02163	3.89995	0.772475	0.199912
GSVIVT01011361001	0	0	0	0	0	0	0	2	4	2	0	0	0	0	0	0	0	1.02163	3.11996	1.54495	0.199652
GSVIVT01034108001	0	0	0	0	0	0	0	5	3	1	0	0	0	0	0	0	0	2.55406	2.33997	0.772475	0.138001
GSVIVT01015821001	0	0	0	0	0	0	3	1	1	0	0	0	0	0	0	0	4.32364	0.510813	0.77999	0	0.594454
GSVIVT01003361001	0	1	0	0	1	1	0	15	8	6	0	1.05686	0	0	0.797706	2.27721	0	7.66219	6.23992	4.63485	0.0557013
GSVIVT01037128001	0	0	0	0	0	0	1	2	2	2	0	0	0	0	0	0	1.44121	1.02163	1.55998	1.54495	0.284234
GSVIVT01001699001	0	0	1	1	1	1	0	16	20	3	0	0	0.907504	0.868969	0.797706	2.27721	0	8.173	15.5998	2.31743	0.0517907
GSVIVT01021305001	0	0	0	0	0	0	0	3	5	0	0	0	0	0	0	0	0	1.53244	3.89995	0	0.188476
GSVIVT01026618001	0	0	0	1	1	3	0	19	0	2	0	0	0	0.868969	0.797706	6.83164	0	9.70544	0	1.54495	0.111974
GSVIVT01006214001	0	0	0	0	0	1	0	0	2	2	0	0	0	0	0	2.27721	0	0	1.55998	1.54495	0.582971
GSVIVT01021125001	0	0	1	0	0	0	0	10	3	3	0	0	0.907504	0	0	0	0	5.10813	2.33997	2.31743	0.138322
GSVIVT01012394001	0	0	0	0	0	1	0	3	1	1	0	0	0	0	0	2.27721	0	1.53244	0.77999	0.772475	0.403018
GSVIVT01005233001	0	0	0	0	0	0	1	0	4	1	0	0	0	0	0	0	1.44121	0	3.11996	0.772475	0.401301
GSVIVT01013196001	0	0	0	0	0	0	2	0	3	0	0	0	0	0	0	0	2.88243	0	2.33997	0	0.574384
GSVIVT01030332001	0	0	0	0	0	0	2	0	3	0	0	0	0	0	0	0	2.88243	0	2.33997	0	0.574384
GSVIVT01014480001	0	0	0	0	1	0	0	4	7	1	0	0	0	0	0.797706	0	0	2.04325	5.45993	0.772475	0.273239
GSVIVT01019525001	0	0	0	0	0	0	0	1	5	1	0	0	0	0	0	0	0	0.510813	3.89995	0.772475	0.264261
GSVIVT01034959001	0	0	0	0	0	0	0	1	5	1	0	0	0	0	0	0	0	0.510813	3.89995	0.772475	0.264261
GSVIVT01013870001	0	0	0	0	0	0	0	1	4	2	0	0	0	0	0	0	0	0.510813	3.11996	1.54495	0.264027
GSVIVT01031794001	0	0	0	0	0	0	0	1	2	4	0	0	0	0	0	0	0	0.510813	1.55998	3.0899	0.263316
GSVIVT01014591001	0	0	0	0	0	1	2	0	0	0	0	0	0	0	0	2.27721	2.88243	0	0	0	1
GSVIVT01031598001	0	0	0	0	0	1	2	0	0	0	0	0	0	0	0	2.27721	2.88243	0	0	0	1
GSVIVT01031585001	0	0	0	1	0	0	1	4	5	2	0	0	0	0.868969	0	0	1.44121	2.04325	3.89995	1.54495	0.283778
GSVIVT01038392001	0	0	0	0	0	2	0	1	0	0	0	0	0	0	0	4.55443	0	0.510813	0	0	1
GSVIVT01009733001	0	0	0	0	1	0	0	2	6	3	0	0	0	0	0.797706	0	0	1.02163	4.67994	2.31743	0.334126
GSVIVT01007808001	0	0	0	0	1	0	0	2	5	4	0	0	0	0	0.797706	0	0	1.02163	3.89995	3.0899	0.334028
GSVIVT01006215001	0	0	0	0	0	1	1	1	0	1	0	0	0	0	0	2.27721	1.44121	0.510813	0	0.772475	0.789418
GSVIVT01020354001	0	0	0	0	1	1	0	5	2	2	0	0	0	0	0.797706	2.27721	0	2.55406	1.55998	1.54495	0.411258
GSVIVT01022120001	0	0	0	0	0	0	0	2	3	2	0	0	0	0	0	0	0	1.02163	2.33997	1.54495	0.251819
GSVIVT01005639001	0	0	0	0	0	0	0	2	2	3	0	0	0	0	0	0	0	1.02163	1.55998	2.31743	0.25174
GSVIVT01002234001	0	0	0	0	0	0	0	2	1	4	0	0	0	0	0	0	0	1.02163	0.77999	3.0899	0.251661
GSVIVT01013654001	1	1	0	0	0	6	4	0	2	3	1.33013	1.05686	0	0	0	13.6633	5.76485	0	1.55998	2.31743	0.367421
GSVIVT01026029001	0	0	0	0	0	1	0	2	1	1	0	0	0	0	0	2.27721	0	1.02163	0.77999	0.772475	0.560958
GSVIVT01002342001	0	0	0	0	0	1	0	2	0	2	0	0	0	0	0	2.27721	0	1.02163	0	1.54495	0.560939
GSVIVT01028576001	1	0	0	0	0	1	0	7	7	2	1.33013	0	0	0	0	2.27721	0	3.57569	5.45993	1.54495	0.131784
GSVIVT01013126001	0	1	0	2	0	0	0	4	18	14	0	1.05686	0	1.73794	0	0	0	2.04325	14.0398	10.8147	0.0572155
GSVIVT01010387001	0	0	0	2	1	0	1	11	11	11	0	0	0	1.73794	0.797706	0	1.44121	5.61894	8.57989	8.49723	0.0920002
GSVIVT01010596001	0	0	1	1	0	0	0	7	16	1	0	0	0.907504	0.868969	0	0	0	3.57569	12.4798	0.772475	0.111786
GSVIVT01028589001	0	0	0	0	0	0	0	0	5	1	0	0	0	0	0	0	0	0	3.89995	0.772475	0.373176
GSVIVT01036793001	0	0	0	0	0	0	0	0	5	1	0	0	0	0	0	0	0	0	3.89995	0.772475	0.373176
GSVIVT01037435001	0	0	0	0	0	0	0	0	5	1	0	0	0	0	0	0	0	0	3.89995	0.772475	0.373176
GSVIVT01012697001	0	0	0	0	0	0	0	0	3	3	0	0	0	0	0	0	0	0	2.33997	2.31743	0.373176
GSVIVT01023621001	0	0	0	0	0	0	0	3	0	4	0	0	0	0	0	0	0	1.53244	0	3.0899	0.246654
GSVIVT01010671001	0	0	0	1	0	0	0	8	5	0	0	0	0	0.868969	0	0	0	4.0865	3.89995	0	0.216932
GSVIVT01025577001	0	1	0	0	0	1	1	4	4	1	0	1.05686	0	0	0	2.27721	1.44121	2.04325	3.11996	0.772475	0.35946
GSVIVT01030354001	0	0	0	0	0	2	0	0	0	0	0	0	0	0	0	4.55443	0	0	0	0	1
GSVIVT01030383001	0	0	0	0	0	0	1	0	2	2	0	0	0	0	0	0	1.44121	0	1.55998	1.54495	0.553062
GSVIVT01020682001	0	0	1	0	0	0	0	7	5	1	0	0	0.907504	0	0	0	0	3.57569	3.89995	0.772475	0.222086
GSVIVT01006512001	1	0	2	1	1	0	15	5	19	6	1.33013	0	1.81501	0.868969	0.797706	0	21.6182	2.55406	14.8198	4.63485	0.0639839
GSVIVT01028991001	0	0	0	0	0	0	2	0	2	0	0	0	0	0	0	0	2.88243	0	1.55998	0	0.777997
GSVIVT01035848001	1	0	0	0	1	0	0	8	18	1	1.33013	0	0	0	0.797706	0	0	4.0865	14.0398	0.772475	0.0784555
GSVIVT01015084001	0	0	0	0	0	0	0	1	4	1	0	0	0	0	0	0	0	0.510813	3.11996	0.772475	0.367163
GSVIVT01018554001	0	0	0	0	0	0	0	1	4	1	0	0	0	0	0	0	0	0.510813	3.11996	0.772475	0.367163
GSVIVT01019693001	0	0	0	0	0	0	0	1	4	1	0	0	0	0	0	0	0	0.510813	3.11996	0.772475	0.367163
GSVIVT01020693001	0	0	0	0	0	0	0	1	4	1	0	0	0	0	0	0	0	0.510813	3.11996	0.772475	0.367163
GSVIVT01023032001	0	0	0	0	0	0	0	1	2	3	0	0	0	0	0	0	0	0.510813	1.55998	2.31743	0.367163
GSVIVT01024034001	0	0	0	0	0	0	0	1	2	3	0	0	0	0	0	0	0	0.510813	1.55998	2.31743	0.367163
GSVIVT01016032001	0	0	0	0	0	0	0	4	3	0	0	0	0	0	0	0	0	2.04325	2.33997	0	0.242413
GSVIVT01029029001	0	0	0	0	0	0	0	4	1	2	0	0	0	0	0	0	0	2.04325	0.77999	1.54495	0.242195
GSVIVT01033620001	1	0	0	0	1	0	0	7	15	4	1.33013	0	0	0	0.797706	0	0	3.57569	11.6998	3.0899	0.0882731
GSVIVT01034367001	0	0	0	0	0	0	1	1	3	0	0	0	0	0	0	0	1.44121	0.510813	2.33997	0	0.547097
GSVIVT01017203001	0	0	1	0	0	0	0	0	7	3	0	0	0.907504	0	0	0	0	0	5.45993	2.31743	0.410637
GSVIVT01020777001	0	0	0	0	0	0	1	1	2	1	0	0	0	0	0	0	1.44121	0.510813	1.55998	0.772475	0.547074
GSVIVT01011905001	0	0	1	0	1	2	6	1	0	1	0	0	0.907504	0	0.797706	4.55443	8.64728	0.510813	0	0.772475	0.748534
GSVIVT01026453001	0	0	0	0	0	1	1	1	0	0	0	0	0	0	0	2.27721	1.44121	0.510813	0	0	1
GSVIVT01033180001	0	0	0	0	1	0	0	1	6	2	0	0	0	0	0.797706	0	0	0.510813	4.67994	1.54495	0.482138
GSVIVT01008404001	0	0	0	1	2	0	0	4	21	3	0	0	0	0.868969	1.59541	0	0	2.04325	16.3798	2.31743	0.167433
GSVIVT01010603001	0	0	0	0	0	0	2	1	0	1	0	0	0	0	0	0	2.88243	0.510813	0	0.772475	0.770461
GSVIVT01037225001	0	0	0	1	0	0	0	2	3	5	0	0	0	0.868969	0	0	0	1.02163	2.33997	3.86238	0.39428
GSVIVT01025803001	0	0	0	0	0	0	0	2	4	0	0	0	0	0	0	0	0	1.02163	3.11996	0	0.360826
GSVIVT01016048001	0	0	0	1	0	1	0	2	4	1	0	0	0	0.868969	0	2.27721	0	1.02163	3.11996	0.772475	0.618399
GSVIVT01023156001	0	0	0	0	0	0	0	2	2	2	0	0	0	0	0	0	0	1.02163	1.55998	1.54495	0.360457
GSVIVT01037517001	0	0	0	0	0	0	0	2	1	3	0	0	0	0	0	0	0	1.02163	0.77999	2.31743	0.360294
GSVIVT01036297001	0	0	0	0	0	0	0	2	1	3	0	0	0	0	0	0	0	1.02163	0.77999	2.31743	0.360294
GSVIVT01009388001	0	0	0	0	0	0	0	2	1	3	0	0	0	0	0	0	0	1.02163	0.77999	2.31743	0.360294
GSVIVT01037211001	0	0	0	0	0	0	0	5	2	0	0	0	0	0	0	0	0	2.55406	1.55998	0	0.236861
GSVIVT01031869001	0	0	0	0	0	0	0	5	2	0	0	0	0	0	0	0	0	2.55406	1.55998	0	0.236861
GSVIVT01000932001	0	0	0	0	0	0	0	5	0	2	0	0	0	0	0	0	0	2.55406	0	1.54495	0.236697
GSVIVT01010383001	0	0	1	1	2	0	0	12	11	16	0	0	0.907504	0.868969	1.59541	0	0	6.12975	8.57989	12.3596	0.0943954
GSVIVT01029372001	0	0	2	0	1	5	6	1	0	0	0	0	1.81501	0	0.797706	11.3861	8.64728	0.510813	0	0	0.800186
GSVIVT01027653001	0	0	0	0	0	0	0	0	5	0	0	0	0	0	0	0	0	0	3.89995	0	0.537135
GSVIVT01001614001	0	0	0	0	0	0	0	0	5	0	0	0	0	0	0	0	0	0	3.89995	0	0.537135
GSVIVT01031725001	0	0	1	4	1	0	0	15	34	8	0	0	0.907504	3.47588	0.797706	0	0	7.66219	26.5197	6.1798	0.0529159
GSVIVT01037121001	0	0	0	0	0	0	0	0	4	1	0	0	0	0	0	0	0	0	3.11996	0.772475	0.537135
GSVIVT01029145001	0	0	0	0	0	0	0	0	3	2	0	0	0	0	0	0	0	0	2.33997	1.54495	0.537135
GSVIVT01004783001	0	0	0	0	0	0	0	0	3	2	0	0	0	0	0	0	0	0	2.33997	1.54495	0.537135
GSVIVT01036123001	0	0	0	0	1	0	0	3	3	3	0	0	0	0	0.797706	0	0	1.53244	2.33997	2.31743	0.46042
GSVIVT01001702001	0	0	0	0	0	0	0	3	3	0	0	0	0	0	0	0	0	1.53244	2.33997	0	0.353989
GSVIVT01011426001	0	0	0	0	0	0	0	3	2	1	0	0	0	0	0	0	0	1.53244	1.55998	0.772475	0.353989
GSVIVT01009279001	0	0	0	0	0	0	0	3	1	2	0	0	0	0	0	0	0	1.53244	0.77999	1.54495	0.353875
GSVIVT01036559001	0	0	0	0	0	0	0	3	1	2	0	0	0	0	0	0	0	1.53244	0.77999	1.54495	0.353875
GSVIVT01010626001	4	2	2	1	0	24	16	0	0	0	5.32054	2.11372	1.81501	0.868969	0	54.6532	23.0594	0	0	0	0.208902
GSVIVT01031079001	0	0	0	0	0	1	0	0	2	0	0	0	0	0	0	2.27721	0	0	1.55998	0	1
GSVIVT01028586001	0	1	1	0	0	0	0	14	9	1	0	1.05686	0.907504	0	0	0	0	7.15138	7.01991	0.772475	0.11107
GSVIVT01027770001	0	0	2	3	1	1	5	4	25	11	0	0	1.81501	2.60691	0.797706	2.27721	7.20606	2.04325	19.4997	8.49723	0.112945
GSVIVT01004889001	0	0	1	0	0	0	1	0	2	5	0	0	0.907504	0	0	0	1.44121	0	1.55998	3.86238	0.611451
GSVIVT01011415001	0	0	0	1	1	2	2	1	3	3	0	0	0	0.868969	0.797706	4.55443	2.88243	0.510813	2.33997	2.31743	0.655585
GSVIVT01004879001	0	1	0	0	0	0	1	5	4	1	0	1.05686	0	0	0	0	1.44121	2.55406	3.11996	0.772475	0.336809
GSVIVT01029746001	0	0	0	0	0	1	1	0	0	0	0	0	0	0	0	2.27721	1.44121	0	0	0	1
GSVIVT01022888001	0	0	0	0	0	1	1	0	0	0	0	0	0	0	0	2.27721	1.44121	0	0	0	1
GSVIVT01012277001	0	0	0	0	0	1	1	0	0	0	0	0	0	0	0	2.27721	1.44121	0	0	0	1
GSVIVT01026038001	0	0	0	1	0	0	0	5	4	1	0	0	0	0.868969	0	0	0	2.55406	3.11996	0.772475	0.369623
GSVIVT01005642001	0	0	0	0	1	0	0	4	1	4	0	0	0	0	0.797706	0	0	2.04325	0.77999	3.0899	0.445791
GSVIVT01026667001	0	0	0	0	2	0	0	14	3	3	0	0	0	0	1.59541	0	0	7.15138	2.33997	2.31743	0.173367
GSVIVT01011404001	0	0	0	1	0	1	0	2	3	1	0	0	0	0.868969	0	2.27721	0	1.02163	2.33997	0.772475	0.737499
GSVIVT01022532001	0	0	0	1	1	2	1	3	3	3	0	0	0	0.868969	0.797706	4.55443	1.44121	1.53244	2.33997	2.31743	0.560706
GSVIVT01032574001	0	0	0	0	0	0	0	1	4	0	0	0	0	0	0	0	0	0.510813	3.11996	0	0.529934
GSVIVT01019135001	0	0	0	1	1	0	0	10	5	4	0	0	0	0.868969	0.797706	0	0	5.10813	3.89995	3.0899	0.199388
GSVIVT01028069001	0	0	0	0	0	0	0	1	3	1	0	0	0	0	0	0	0	0.510813	2.33997	0.772475	0.529934
GSVIVT01015038001	0	0	0	0	0	0	0	1	2	2	0	0	0	0	0	0	0	0.510813	1.55998	1.54495	0.529811
GSVIVT01016764001	0	0	0	0	0	0	0	1	1	3	0	0	0	0	0	0	0	0.510813	0.77999	2.31743	0.529749
GSVIVT01016171001	0	0	0	0	0	0	0	1	1	3	0	0	0	0	0	0	0	0.510813	0.77999	2.31743	0.529749
GSVIVT01037753001	0	0	0	0	0	0	0	4	1	1	0	0	0	0	0	0	0	2.04325	0.77999	0.772475	0.347065
GSVIVT01023744001	0	0	1	1	2	0	0	26	6	8	0	0	0.907504	0.868969	1.59541	0	0	13.2811	4.67994	6.1798	0.0885111
GSVIVT01030521001	0	0	1	0	0	0	0	2	6	1	0	0	0.907504	0	0	0	0	1.02163	4.67994	0.772475	0.477703
GSVIVT01036338001	0	0	1	1	0	0	0	2	7	8	0	0	0.907504	0.868969	0	0	0	1.02163	5.45993	6.1798	0.268032
GSVIVT01027707001	0	0	0	1	1	1	2	4	4	2	0	0	0	0.868969	0.797706	2.27721	2.88243	2.04325	3.11996	1.54495	0.483176
GSVIVT01034325001	0	0	0	0	0	0	1	1	2	0	0	0	0	0	0	0	1.44121	0.510813	1.55998	0	0.752638
GSVIVT01018703001	0	0	0	0	0	0	1	1	1	1	0	0	0	0	0	0	1.44121	0.510813	0.77999	0.772475	0.752554
GSVIVT01008512001	0	0	0	0	1	2	0	2	0	0	0	0	0	0	0.797706	4.55443	0	1.02163	0	0	1
GSVIVT01015159001	0	2	0	0	0	0	0	3	10	7	0	2.11372	0	0	0	0	0	1.53244	7.7999	5.40733	0.182163
GSVIVT01025002001	0	0	3	0	0	0	0	5	21	0	0	0	2.72251	0	0	0	0	2.55406	16.3798	0	0.160682
GSVIVT01037895001	0	0	0	2	1	0	0	13	9	5	0	0	0	1.73794	0.797706	0	0	6.64056	7.01991	3.86238	0.183163
GSVIVT01031833001	0	0	1	2	0	0	1	7	10	7	0	0	0.907504	1.73794	0	0	1.44121	3.57569	7.7999	5.40733	0.178343
GSVIVT01009962001	3	2	1	2	2	23	8	0	2	7	3.9904	2.11372	0.907504	1.73794	1.59541	52.3759	11.5297	0	1.55998	5.40733	0.277283
GSVIVT01033249001	0	0	1	0	1	0	0	3	11	2	0	0	0.907504	0	0.797706	0	0	1.53244	8.57989	1.54495	0.305063
GSVIVT01023399001	1	1	0	0	0	0	0	6	13	4	1.33013	1.05686	0	0	0	0	0	3.06488	10.1399	3.0899	0.125575
GSVIVT01001612001	1	1	0	5	2	4	11	18	18	11	1.33013	1.05686	0	4.34485	1.59541	9.10886	15.8533	9.19463	14.0398	8.49723	0.0920447
GSVIVT01011088001	3	0	0	0	0	0	2	20	12	6	3.9904	0	0	0	0	0	2.88243	10.2163	9.35988	4.63485	0.0517907
GSVIVT01028762001	0	0	0	0	1	0	0	3	2	3	0	0	0	0	0.797706	0	0	1.53244	1.55998	2.31743	0.547298
GSVIVT01028761001	0	0	3	3	2	0	0	17	29	20	0	0	2.72251	2.60691	1.59541	0	0	8.68381	22.6197	15.4495	0.068486
GSVIVT01038365001	0	0	0	0	0	0	0	2	2	1	0	0	0	0	0	0	0	1.02163	1.55998	0.772475	0.519907
GSVIVT01019683001	0	0	0	0	0	0	0	2	2	1	0	0	0	0	0	0	0	1.02163	1.55998	0.772475	0.519907
GSVIVT01001927001	0	0	0	0	0	0	0	5	1	0	0	0	0	0	0	0	0	2.55406	0.77999	0	0.33844
GSVIVT01037671001	0	0	0	0	0	0	0	5	1	0	0	0	0	0	0	0	0	2.55406	0.77999	0	0.33844
GSVIVT01009328001	0	0	1	1	2	0	0	7	16	8	0	0	0.907504	0.868969	1.59541	0	0	3.57569	12.4798	6.1798	0.190657
GSVIVT01026481001	0	0	1	0	4	0	0	21	9	12	0	0	0.907504	0	3.19083	0	0	10.7271	7.01991	9.2697	0.113415
GSVIVT01002252001	0	1	0	1	1	0	1	14	7	5	0	1.05686	0	0.868969	0.797706	0	1.44121	7.15138	5.45993	3.86238	0.1835
GSVIVT01011486001	0	1	1	0	3	0	1	21	14	7	0	1.05686	0.907504	0	2.39312	0	1.44121	10.7271	10.9199	5.40733	0.104111
GSVIVT01012377001	0	0	0	1	0	0	0	2	2	4	0	0	0	0.868969	0	0	0	1.02163	1.55998	3.0899	0.564719
GSVIVT01014396001	1	0	0	0	0	0	6	0	0	0	1.33013	0	0	0	0	0	8.64728	0	0	0	0.925948
GSVIVT01035159001	0	0	0	1	0	1	1	2	1	0	0	0	0	0.868969	0	2.27721	1.44121	1.02163	0.77999	0	1
GSVIVT01010339001	1	0	0	0	0	2	0	3	3	0	1.33013	0	0	0	0	4.55443	0	1.53244	2.33997	0	0.650664
GSVIVT01036320001	0	0	1	1	4	0	0	28	13	9	0	0	0.907504	0.868969	3.19083	0	0	14.3028	10.1399	6.95228	0.107758
GSVIVT01033624001	0	1	0	0	2	0	0	10	9	6	0	1.05686	0	0	1.59541	0	0	5.10813	7.01991	4.63485	0.225234
GSVIVT01038579001	0	0	0	0	2	0	0	6	8	1	0	0	0	0	1.59541	0	0	3.06488	6.23992	0.772475	0.34239
GSVIVT01028849001	0	0	1	0	2	0	0	8	14	1	0	0	0.907504	0	1.59541	0	0	4.0865	10.9199	0.772475	0.279448
GSVIVT01017272001	0	0	0	0	2	0	0	6	5	4	0	0	0	0	1.59541	0	0	3.06488	3.89995	3.0899	0.34239
GSVIVT01025910001	0	0	1	1	1	0	1	3	9	8	0	0	0.907504	0.868969	0.797706	0	1.44121	1.53244	7.01991	6.1798	0.277954
GSVIVT01034391001	0	0	0	2	1	0	1	10	10	2	0	0	0	1.73794	0.797706	0	1.44121	5.10813	7.7999	1.54495	0.279526
GSVIVT01027223001	0	1	0	1	0	2	2	6	1	1	0	1.05686	0	0.868969	0	4.55443	2.88243	3.06488	0.77999	0.772475	0.560958
GSVIVT01009222001	0	1	0	0	1	0	0	6	5	6	0	1.05686	0	0	0.797706	0	0	3.06488	3.89995	4.63485	0.264027
GSVIVT01031082001	0	0	0	0	0	0	0	0	4	0	0	0	0	0	0	0	0	0	3.11996	0	0.739801
GSVIVT01031145001	0	0	1	1	0	0	0	8	5	4	0	0	0.907504	0.868969	0	0	0	4.0865	3.89995	3.0899	0.260962
GSVIVT01031187001	0	0	0	0	0	0	0	0	3	1	0	0	0	0	0	0	0	0	2.33997	0.772475	0.739681
GSVIVT01024316001	0	0	0	0	0	0	0	0	3	1	0	0	0	0	0	0	0	0	2.33997	0.772475	0.739681
GSVIVT01019901001	0	0	0	0	0	0	0	0	3	1	0	0	0	0	0	0	0	0	2.33997	0.772475	0.739681
GSVIVT01011188001	0	0	0	0	0	0	0	0	3	1	0	0	0	0	0	0	0	0	2.33997	0.772475	0.739681
GSVIVT01034896001	37	2	11	10	18	197	36	23	5	10	49.215	2.11372	9.98255	8.68969	14.3587	448.611	51.8837	11.7487	3.89995	7.72475	0.0884913
GSVIVT01027401001	0	0	0	0	0	0	0	0	2	2	0	0	0	0	0	0	0	0	1.55998	1.54495	0.739681
GSVIVT01031846001	0	0	0	0	0	0	0	0	2	2	0	0	0	0	0	0	0	0	1.55998	1.54495	0.739681
GSVIVT01013745001	0	0	0	0	0	0	0	0	2	2	0	0	0	0	0	0	0	0	1.55998	1.54495	0.739681
GSVIVT01007346001	0	0	0	0	0	0	0	0	2	2	0	0	0	0	0	0	0	0	1.55998	1.54495	0.739681
GSVIVT01020067001	0	0	0	0	0	0	0	0	2	2	0	0	0	0	0	0	0	0	1.55998	1.54495	0.739681
GSVIVT01026030001	0	1	1	0	0	0	0	1	12	3	0	1.05686	0.907504	0	0	0	0	0.510813	9.35988	2.31743	0.309684
GSVIVT01000422001	0	0	0	0	0	0	0	3	2	0	0	0	0	0	0	0	0	1.53244	1.55998	0	0.508561
GSVIVT01037038001	0	0	0	0	5	1	0	18	6	11	0	0	0	0	3.98853	2.27721	0	9.19463	4.67994	8.49723	0.180951
GSVIVT01021776001	0	0	0	0	0	0	0	3	1	1	0	0	0	0	0	0	0	1.53244	0.77999	0.772475	0.508172
GSVIVT01006666001	0	0	0	0	0	0	0	3	1	1	0	0	0	0	0	0	0	1.53244	0.77999	0.772475	0.508172
GSVIVT01037295001	0	0	0	0	0	0	0	3	1	1	0	0	0	0	0	0	0	1.53244	0.77999	0.772475	0.508172
GSVIVT01017679001	0	0	0	0	0	0	0	3	0	2	0	0	0	0	0	0	0	1.53244	0	1.54495	0.508172
GSVIVT01003617001	0	0	5	6	4	3	0	27	40	36	0	0	4.53752	5.21381	3.19083	6.83164	0	13.7919	31.1996	27.8091	0.0552207
GSVIVT01023948001	0	1	1	0	0	0	0	13	5	2	0	1.05686	0.907504	0	0	0	0	6.64056	3.89995	1.54495	0.175241
GSVIVT01022788001	0	0	0	0	0	1	0	0	1	0	0	0	0	0	0	2.27721	0	0	0.77999	0	1
GSVIVT01005069001	0	0	2	0	0	0	0	8	6	3	0	0	1.81501	0	0	0	0	4.0865	4.67994	2.31743	0.261268
GSVIVT01020632001	0	0	0	0	0	1	0	0	0	1	0	0	0	0	0	2.27721	0	0	0	0.772475	1
GSVIVT01013607001	0	0	0	0	0	1	0	0	0	1	0	0	0	0	0	2.27721	0	0	0	0.772475	1
GSVIVT01026390001	0	0	0	2	2	0	0	14	6	11	0	0	0	1.73794	1.59541	0	0	7.15138	4.67994	8.49723	0.190777
GSVIVT01035865001	0	4	2	0	2	0	2	20	31	12	0	4.22744	1.81501	0	1.59541	0	2.88243	10.2163	24.1797	9.2697	0.0723976
GSVIVT01017539001	0	0	0	0	0	0	1	0	2	0	0	0	0	0	0	0	1.44121	0	1.55998	0	0.985856
GSVIVT01016754001	0	0	0	0	0	0	1	0	2	0	0	0	0	0	0	0	1.44121	0	1.55998	0	0.985856
GSVIVT01034639001	0	1	1	2	0	0	0	7	14	10	0	1.05686	0.907504	1.73794	0	0	0	3.57569	10.9199	7.72475	0.190657
GSVIVT01025922001	0	0	0	0	0	0	1	0	0	2	0	0	0	0	0	0	1.44121	0	0	1.54495	0.985826
GSVIVT01025311001	0	0	0	0	2	0	0	5	1	8	0	0	0	0	1.59541	0	0	2.55406	0.77999	6.1798	0.390868
GSVIVT01038151001	0	0	1	0	0	0	0	3	2	3	0	0	0.907504	0	0	0	0	1.53244	1.55998	2.31743	0.553062
GSVIVT01024441001	0	0	0	0	0	0	1	3	0	0	0	0	0	0	0	0	1.44121	1.53244	0	0	0.737499
GSVIVT01008234001	0	0	0	1	0	1	0	1	3	0	0	0	0	0.868969	0	2.27721	0	0.510813	2.33997	0	1
GSVIVT01006663001	3	1	1	6	0	3	11	13	34	13	3.9904	1.05686	0.907504	5.21381	0	6.83164	15.8533	6.64056	26.5197	10.0422	0.0773444
GSVIVT01019781001	0	0	0	1	0	1	0	1	2	1	0	0	0	0.868969	0	2.27721	0	0.510813	1.55998	0.772475	1
GSVIVT01014402001	0	0	0	0	1	0	0	0	6	0	0	0	0	0	0.797706	0	0	0	4.67994	0	0.835036
GSVIVT01000067001	1	0	0	0	0	0	0	0	10	0	1.33013	0	0	0	0	0	0	0	7.7999	0	0.41959
GSVIVT01019097001	3	1	0	0	0	12	1	0	1	0	3.9904	1.05686	0	0	0	27.3266	1.44121	0	0.77999	0	0.707862
GSVIVT01006375001	0	0	1	2	2	0	0	21	13	5	0	0	0.907504	1.73794	1.59541	0	0	10.7271	10.1399	3.86238	0.143834
GSVIVT01026645001	0	0	0	1	3	0	0	8	16	3	0	0	0	0.868969	2.39312	0	0	4.0865	12.4798	2.31743	0.278535
GSVIVT01034257001	0	1	0	0	0	2	0	0	1	1	0	1.05686	0	0	0	4.55443	0	0	0.77999	0.772475	1
GSVIVT01032927001	0	1	0	0	0	2	0	0	1	1	0	1.05686	0	0	0	4.55443	0	0	0.77999	0.772475	1
GSVIVT01005643001	0	0	0	0	3	1	0	15	1	4	0	0	0	0	2.39312	2.27721	0	7.66219	0.77999	3.0899	0.346307
GSVIVT01002189001	0	1	1	3	3	2	1	6	28	12	0	1.05686	0.907504	2.60691	2.39312	4.55443	1.44121	3.06488	21.8397	9.2697	0.167455
GSVIVT01013346001	0	0	0	1	1	2	1	1	2	2	0	0	0	0.868969	0.797706	4.55443	1.44121	0.510813	1.55998	1.54495	0.953694
GSVIVT01004866001	0	0	0	0	0	0	2	0	0	0	0	0	0	0	0	0	2.88243	0	0	0	1
GSVIVT01035142001	1	0	1	1	4	3	1	9	20	10	1.33013	0	0.907504	0.868969	3.19083	6.83164	1.44121	4.59731	15.5998	7.72475	0.190571
GSVIVT01026717001	0	0	1	1	0	2	3	1	1	0	0	0	0.907504	0.868969	0	4.55443	4.32364	0.510813	0.77999	0	1
GSVIVT01014546001	0	0	0	0	0	0	0	1	3	0	0	0	0	0	0	0	0	0.510813	2.33997	0	0.731189
GSVIVT01016935001	0	0	0	0	0	0	0	1	3	0	0	0	0	0	0	0	0	0.510813	2.33997	0	0.731189
GSVIVT01024301001	0	0	0	0	0	0	0	1	3	0	0	0	0	0	0	0	0	0.510813	2.33997	0	0.731189
GSVIVT01004006001	0	0	0	0	0	0	0	1	3	0	0	0	0	0	0	0	0	0.510813	2.33997	0	0.731189
GSVIVT01028595001	0	0	0	0	0	0	0	1	3	0	0	0	0	0	0	0	0	0.510813	2.33997	0	0.731189
GSVIVT01011038001	0	0	0	0	0	0	0	1	3	0	0	0	0	0	0	0	0	0.510813	2.33997	0	0.731189
GSVIVT01031872001	0	0	0	0	0	0	0	1	3	0	0	0	0	0	0	0	0	0.510813	2.33997	0	0.731189
GSVIVT01021824001	0	0	1	0	0	0	0	1	3	3	0	0	0.907504	0	0	0	0	0.510813	2.33997	2.31743	0.691703
GSVIVT01013554001	0	0	0	0	0	0	0	1	2	1	0	0	0	0	0	0	0	0.510813	1.55998	0.772475	0.731189
GSVIVT01032342001	0	0	0	0	0	0	0	1	2	1	0	0	0	0	0	0	0	0.510813	1.55998	0.772475	0.731189
GSVIVT01031704001	0	0	0	0	0	0	0	1	2	1	0	0	0	0	0	0	0	0.510813	1.55998	0.772475	0.731189
GSVIVT01015141001	0	0	12	6	1	0	14	25	54	27	0	0	10.8901	5.21381	0.797706	0	20.177	12.7703	42.1194	20.8568	0.064668
GSVIVT01032141001	0	0	1	0	0	0	0	4	2	2	0	0	0.907504	0	0	0	0	2.04325	1.55998	1.54495	0.539346
GSVIVT01004101001	1	0	0	1	3	0	1	10	22	3	1.33013	0	0	0.868969	2.39312	0	1.44121	5.10813	17.1598	2.31743	0.179501
GSVIVT01037300001	0	0	0	0	0	0	0	1	0	3	0	0	0	0	0	0	0	0.510813	0	2.31743	0.731189
GSVIVT01031004001	0	0	0	0	0	0	0	1	0	3	0	0	0	0	0	0	0	0.510813	0	2.31743	0.731189
GSVIVT01024108001	0	0	0	0	0	0	0	1	0	3	0	0	0	0	0	0	0	0.510813	0	2.31743	0.731189
GSVIVT01004405001	1	1	0	1	2	0	0	37	5	6	1.33013	1.05686	0	0.868969	1.59541	0	0	18.9001	3.89995	4.63485	0.0881068
GSVIVT01019049001	0	0	0	0	0	0	0	4	1	0	0	0	0	0	0	0	0	2.04325	0.77999	0	0.495027
GSVIVT01016689001	0	0	0	0	0	0	0	4	1	0	0	0	0	0	0	0	0	2.04325	0.77999	0	0.495027
GSVIVT01008361001	0	0	0	1	0	0	0	2	3	2	0	0	0	0.868969	0	0	0	1.02163	2.33997	1.54495	0.679687
GSVIVT01005061001	0	0	0	2	0	1	0	1	7	2	0	0	0	1.73794	0	2.27721	0	0.510813	5.45993	1.54495	0.637442
GSVIVT01029992001	0	0	0	1	0	0	0	5	3	0	0	0	0	0.868969	0	0	0	2.55406	2.33997	0	0.522812
GSVIVT01014446001	0	0	0	0	0	0	0	4	0	1	0	0	0	0	0	0	0	2.04325	0	0.772475	0.495027
GSVIVT01034532001	0	0	0	1	0	0	0	2	1	4	0	0	0	0.868969	0	0	0	1.02163	0.77999	3.0899	0.679687
GSVIVT01028283001	1	0	0	0	1	0	0	2	8	6	1.33013	0	0	0	0.797706	0	0	1.02163	6.23992	4.63485	0.309034
GSVIVT01017707001	0	0	0	0	0	1	0	1	0	0	0	0	0	0	0	2.27721	0	0.510813	0	0	1
GSVIVT01006908001	0	0	1	0	2	0	0	6	7	7	0	0	0.907504	0	1.59541	0	0	3.06488	5.45993	5.40733	0.309706
GSVIVT01021611001	1	1	0	2	1	0	1	8	19	9	1.33013	1.05686	0	1.73794	0.797706	0	1.44121	4.0865	14.8198	6.95228	0.165538
GSVIVT01027206001	0	0	0	0	1	0	0	1	4	1	0	0	0	0	0.797706	0	0	0.510813	3.11996	0.772475	0.818284
GSVIVT01019103001	2	1	0	0	0	9	0	0	0	0	2.66027	1.05686	0	0	0	20.4949	0	0	0	0	0.942686
GSVIVT01018027001	98	14	3	8	6	371	20	4	4	1	130.353	14.796	2.72251	6.95175	4.78624	844.847	28.8243	2.04325	3.11996	0.772475	0.0687999
GSVIVT01024235001	1	0	1	0	0	1	0	6	4	5	1.33013	0	0.907504	0	0	2.27721	0	3.06488	3.11996	3.86238	0.310671
GSVIVT01011425001	0	0	0	1	2	0	0	5	14	0	0	0	0	0.868969	1.59541	0	0	2.55406	10.9199	0	0.347711
GSVIVT01010702001	0	0	0	0	0	0	1	1	0	1	0	0	0	0	0	0	1.44121	0.510813	0	0.772475	0.982067
GSVIVT01038492001	0	0	0	0	0	0	1	1	0	1	0	0	0	0	0	0	1.44121	0.510813	0	0.772475	0.982067
GSVIVT01033195001	0	0	0	0	0	0	1	1	0	1	0	0	0	0	0	0	1.44121	0.510813	0	0.772475	0.982067
GSVIVT01033007001	0	0	0	0	1	1	0	1	1	1	0	0	0	0	0.797706	2.27721	0	0.510813	0.77999	0.772475	1
GSVIVT01008567001	1	5	2	1	2	1	3	36	24	20	1.33013	5.2843	1.81501	0.868969	1.59541	2.27721	4.32364	18.3893	18.7198	15.4495	0.0644864
GSVIVT01015484001	0	0	1	0	0	0	0	2	4	1	0	0	0.907504	0	0	0	0	1.02163	3.11996	0.772475	0.679687
GSVIVT01036201001	0	1	51	31	20	11	295	22	17	16	0	1.05686	46.2827	26.938	15.9541	25.0494	425.158	11.2379	13.2598	12.3596	0.120872
GSVIVT01037004001	0	0	1	0	2	0	0	2	15	1	0	0	0.907504	0	1.59541	0	0	1.02163	11.6998	0.772475	0.389235
GSVIVT01008232001	0	1	1	1	0	0	2	9	5	5	0	1.05686	0.907504	0.868969	0	0	2.88243	4.59731	3.89995	3.86238	0.277523
GSVIVT01028763001	0	0	2	1	1	0	0	3	10	12	0	0	1.81501	0.868969	0.797706	0	0	1.53244	7.7999	9.2697	0.339704
GSVIVT01023424001	1	0	2	0	1	0	0	6	17	6	1.33013	0	1.81501	0	0.797706	0	0	3.06488	13.2598	4.63485	0.230791
GSVIVT01027074001	0	0	0	0	1	1	1	1	0	0	0	0	0	0	0.797706	2.27721	1.44121	0.510813	0	0	1
GSVIVT01001052001	1	1	1	0	4	0	1	14	19	14	1.33013	1.05686	0.907504	0	3.19083	0	1.44121	7.15138	14.8198	10.8147	0.163141
GSVIVT01025565001	1	1	2	5	0	1	0	22	30	10	1.33013	1.05686	1.81501	4.34485	0	2.27721	0	11.2379	23.3997	7.72475	0.108327
GSVIVT01014203001	0	0	2	2	2	0	1	27	9	6	0	0	1.81501	1.73794	1.59541	0	1.44121	13.7919	7.01991	4.63485	0.175241
GSVIVT01006739001	1	4	4	3	2	0	30	12	23	3	1.33013	4.22744	3.63002	2.60691	1.59541	0	43.2364	6.12975	17.9398	2.31743	0.171277
GSVIVT01000938001	0	0	0	0	1	0	0	2	3	1	0	0	0	0	0.797706	0	0	1.02163	2.33997	0.772475	0.803179
GSVIVT01030372001	1	0	0	7	6	0	1	28	31	30	1.33013	0	0	6.08278	4.78624	0	1.44121	14.3028	24.1797	23.1743	0.102996
GSVIVT01037959001	0	0	0	0	0	0	0	2	2	0	0	0	0	0	0	0	0	1.02163	1.55998	0	0.731189
GSVIVT01024070001	0	0	0	0	0	0	0	2	2	0	0	0	0	0	0	0	0	1.02163	1.55998	0	0.731189
GSVIVT01023786001	0	0	0	0	0	0	0	2	1	1	0	0	0	0	0	0	0	1.02163	0.77999	0.772475	0.731189
GSVIVT01017777001	0	0	0	0	0	0	0	2	1	1	0	0	0	0	0	0	0	1.02163	0.77999	0.772475	0.731189
GSVIVT01017607001	0	0	0	0	0	0	0	2	1	1	0	0	0	0	0	0	0	1.02163	0.77999	0.772475	0.731189
GSVIVT01023915001	1	0	0	0	0	3	0	0	0	0	1.33013	0	0	0	0	6.83164	0	0	0	0	1
GSVIVT01012942001	0	0	0	0	0	0	0	2	0	2	0	0	0	0	0	0	0	1.02163	0	1.54495	0.731189
GSVIVT01000046001	0	0	0	0	0	0	0	2	0	2	0	0	0	0	0	0	0	1.02163	0	1.54495	0.731189
GSVIVT01009829001	0	0	4	1	1	0	1	9	24	3	0	0	3.63002	0.868969	0.797706	0	1.44121	4.59731	18.7198	2.31743	0.228688
GSVIVT01003500001	0	0	0	0	0	0	0	5	0	0	0	0	0	0	0	0	0	2.55406	0	0	0.495001
GSVIVT01000969001	0	0	0	0	1	1	0	2	0	1	0	0	0	0	0.797706	2.27721	0	1.02163	0	0.772475	1
GSVIVT01024236001	0	0	1	0	0	0	0	3	1	3	0	0	0.907504	0	0	0	0	1.53244	0.77999	2.31743	0.665734
GSVIVT01009723001	2	5	8	21	1	54	34	0	3	0	2.66027	5.2843	7.26004	18.2484	0.797706	122.97	49.0012	0	2.33997	0	0.554449
GSVIVT01012020001	7	0	25	28	17	1	150	77	56	70	9.31094	0	22.6876	24.3311	13.561	2.27721	216.182	39.3326	43.6794	54.0733	0.0635228
GSVIVT01004464001	0	0	6	9	2	0	0	31	37	40	0	0	5.44503	7.82072	1.59541	0	0	15.8352	28.8596	30.899	0.0828732
GSVIVT01026718001	1	0	0	0	0	0	0	1	8	0	1.33013	0	0	0	0	0	0	0.510813	6.23992	0	0.499579
GSVIVT01004963001	3	2	4	0	9	1	6	17	59	26	3.9904	2.11372	3.63002	0	7.17936	2.27721	8.64728	8.68381	46.0194	20.0844	0.083109
GSVIVT01028612001	0	0	0	2	0	0	0	2	8	2	0	0	0	1.73794	0	0	0	1.02163	6.23992	1.54495	0.535759
GSVIVT01007825001	1	0	0	0	1	1	0	9	3	2	1.33013	0	0	0	0.797706	2.27721	0	4.59731	2.33997	1.54495	0.351345
GSVIVT01004811001	0	0	0	1	1	2	0	3	3	0	0	0	0	0.868969	0.797706	4.55443	0	1.53244	2.33997	0	0.942885
GSVIVT01008923001	0	1	0	0	0	2	0	0	1	0	0	1.05686	0	0	0	4.55443	0	0	0.77999	0	1
GSVIVT01023718001	0	1	0	1	0	2	0	7	1	1	0	1.05686	0	0.868969	0	4.55443	0	3.57569	0.77999	0.772475	0.638073
GSVIVT01016917001	0	0	0	0	4	0	0	7	13	3	0	0	0	0	3.19083	0	0	3.57569	10.1399	2.31743	0.409178
GSVIVT01009270001	0	0	3	2	3	0	0	11	29	8	0	0	2.72251	1.73794	2.39312	0	0	5.61894	22.6197	6.1798	0.209523
GSVIVT01021187001	0	1	9	9	13	0	0	65	97	37	0	1.05686	8.16754	7.82072	10.3702	0	0	33.2028	75.659	28.5816	0.0572155
GSVIVT01013739001	1	0	1	3	8	0	0	26	36	19	1.33013	0	0.907504	2.60691	6.38165	0	0	13.2811	28.0796	14.677	0.116274
GSVIVT01020286001	1	3	10	14	14	4	9	68	117	46	1.33013	3.17058	9.07504	12.1656	11.1679	9.10886	12.9709	34.7353	91.2588	35.5339	0.0552207
GSVIVT01021439001	0	0	4	5	1	0	0	20	27	16	0	0	3.63002	4.34485	0.797706	0	0	10.2163	21.0597	12.3596	0.156662
GSVIVT01024630001	0	0	0	3	2	0	0	12	11	8	0	0	0	2.60691	1.59541	0	0	6.12975	8.57989	6.1798	0.275068
GSVIVT01034190001	2	0	2	2	2	3	2	25	13	8	2.66027	0	1.81501	1.73794	1.59541	6.83164	2.88243	12.7703	10.1399	6.1798	0.148867
GSVIVT01034009001	1	2	1	0	3	0	0	29	13	11	1.33013	2.11372	0.907504	0	2.39312	0	0	14.8136	10.1399	8.49723	0.119287
GSVIVT01033100001	2	2	6	11	9	0	0	52	105	32	2.66027	2.11372	5.44503	9.55866	7.17936	0	0	26.5623	81.8989	24.7192	0.0551547
GSVIVT01031311001	0	0	1	2	1	0	0	4	17	2	0	0	0.907504	1.73794	0.797706	0	0	2.04325	13.2598	1.54495	0.410637
GSVIVT01026803001	2	1	5	8	3	7	2	95	3	21	2.66027	1.05686	4.53752	6.95175	2.39312	15.9405	2.88243	48.5272	2.33997	16.222	0.0608445
GSVIVT01005101001	2	4	1	7	8	18	15	27	12	17	2.66027	4.22744	0.907504	6.08278	6.38165	40.9899	21.6182	13.7919	9.35988	13.1321	0.22328
GSVIVT01016722001	2	1	0	2	0	5	8	1	2	2	2.66027	1.05686	0	1.73794	0	11.3861	11.5297	0.510813	1.55998	1.54495	0.722598
GSVIVT01018702001	1	1	1	4	2	0	5	3	32	9	1.33013	1.05686	0.907504	3.47588	1.59541	0	7.20606	1.53244	24.9597	6.95228	0.211383
GSVIVT01019852001	0	0	0	0	1	0	0	3	3	0	0	0	0	0	0.797706	0	0	1.53244	2.33997	0	0.797617
GSVIVT01032730001	0	0	0	0	2	0	0	3	3	5	0	0	0	0	1.59541	0	0	1.53244	2.33997	3.86238	0.604069
GSVIVT01016293001	0	0	0	0	1	0	0	3	2	1	0	0	0	0	0.797706	0	0	1.53244	1.55998	0.772475	0.797475
GSVIVT01023033001	0	0	0	0	2	0	0	3	1	7	0	0	0	0	1.59541	0	0	1.53244	0.77999	5.40733	0.603768
GSVIVT01009163001	0	0	1	0	1	0	0	4	3	5	0	0	0.907504	0	0.797706	0	0	2.04325	2.33997	3.86238	0.527921
GSVIVT01029639001	2	4	1	2	4	9	2	20	7	29	2.66027	4.22744	0.907504	1.73794	3.19083	20.4949	2.88243	10.2163	5.45993	22.4018	0.171267
GSVIVT01026668001	0	0	0	0	2	0	0	9	2	2	0	0	0	0	1.59541	0	0	4.59731	1.55998	1.54495	0.42909
GSVIVT01037470001	0	0	0	0	1	0	0	3	0	3	0	0	0	0	0.797706	0	0	1.53244	0	2.31743	0.797016
GSVIVT01004969001	2	2	4	6	3	1	4	10	56	26	2.66027	2.11372	3.63002	5.21381	2.39312	2.27721	5.76485	5.10813	43.6794	20.0844	0.112777
GSVIVT01034768001	0	0	0	0	1	1	0	0	0	2	0	0	0	0	0.797706	2.27721	0	0	0	1.54495	1
GSVIVT01036342001	0	0	0	0	5	0	0	22	6	4	0	0	0	0	3.98853	0	0	11.2379	4.67994	3.0899	0.253065
GSVIVT01008611001	0	3	0	0	1	4	0	4	3	7	0	3.17058	0	0	0.797706	9.10886	0	2.04325	2.33997	5.40733	0.564719
GSVIVT01007375001	2	2	3	1	9	0	2	48	25	35	2.66027	2.11372	2.72251	0.868969	7.17936	0	2.88243	24.519	19.4997	27.0366	0.084961
GSVIVT01002409001	0	0	0	0	3	1	0	4	6	3	0	0	0	0	2.39312	2.27721	0	2.04325	4.67994	2.31743	0.630427
GSVIVT01033157001	0	0	1	0	0	0	1	1	2	1	0	0	0.907504	0	0	0	1.44121	0.510813	1.55998	0.772475	0.989748
GSVIVT01024953001	0	0	0	0	7	1	2	14	9	9	0	0	0	0	5.58395	2.27721	2.88243	7.15138	7.01991	6.95228	0.349452
GSVIVT01018210001	0	0	0	1	0	1	0	2	1	0	0	0	0	0.868969	0	2.27721	0	1.02163	0.77999	0	1
GSVIVT01009249001	0	1	0	1	2	1	2	7	7	3	0	1.05686	0	0.868969	1.59541	2.27721	2.88243	3.57569	5.45993	2.31743	0.462627
GSVIVT01025434001	4	3	6	4	4	2	9	36	59	19	5.32054	3.17058	5.44503	3.47588	3.19083	4.55443	12.9709	18.3893	46.0194	14.677	0.0813994
GSVIVT01019393001	9	10	0	2	7	24	53	5	4	4	11.9712	10.5686	0	1.73794	5.58395	54.6532	76.3843	2.55406	3.11996	3.0899	0.320588
GSVIVT01009357001	0	0	0	0	0	0	0	0	3	0	0	0	0	0	0	0	0	0	2.33997	0	0.982067
GSVIVT01036373001	0	0	0	0	0	0	0	0	3	0	0	0	0	0	0	0	0	0	2.33997	0	0.982067
GSVIVT01036332001	0	0	0	0	0	0	0	0	3	0	0	0	0	0	0	0	0	0	2.33997	0	0.982067
GSVIVT01010267001	0	0	0	0	0	0	0	0	3	0	0	0	0	0	0	0	0	0	2.33997	0	0.982067
GSVIVT01021967001	0	0	0	0	0	0	0	0	3	0	0	0	0	0	0	0	0	0	2.33997	0	0.982067
GSVIVT01016387001	0	0	0	0	0	0	0	0	2	1	0	0	0	0	0	0	0	0	1.55998	0.772475	0.982067
GSVIVT01018973001	0	0	0	0	0	0	0	0	2	1	0	0	0	0	0	0	0	0	1.55998	0.772475	0.982067
GSVIVT01015243001	0	0	0	0	0	0	0	0	2	1	0	0	0	0	0	0	0	0	1.55998	0.772475	0.982067
GSVIVT01036424001	0	0	0	0	0	0	0	0	2	1	0	0	0	0	0	0	0	0	1.55998	0.772475	0.982067
GSVIVT01001225001	0	0	0	0	0	0	0	0	2	1	0	0	0	0	0	0	0	0	1.55998	0.772475	0.982067
GSVIVT01012805001	0	0	0	0	0	0	0	0	2	1	0	0	0	0	0	0	0	0	1.55998	0.772475	0.982067
GSVIVT01019697001	0	0	0	0	0	0	0	0	2	1	0	0	0	0	0	0	0	0	1.55998	0.772475	0.982067
GSVIVT01011030001	0	0	0	0	0	0	0	0	2	1	0	0	0	0	0	0	0	0	1.55998	0.772475	0.982067
GSVIVT01010049001	0	0	0	0	0	0	0	0	2	1	0	0	0	0	0	0	0	0	1.55998	0.772475	0.982067
GSVIVT01036658001	0	0	1	1	0	0	0	1	6	4	0	0	0.907504	0.868969	0	0	0	0.510813	4.67994	3.0899	0.61836
GSVIVT01012455001	0	0	0	1	1	0	0	3	7	1	0	0	0	0.868969	0.797706	0	0	1.53244	5.45993	0.772475	0.606413
GSVIVT01012874001	5	4	8	4	15	15	15	98	39	26	6.65067	4.22744	7.26004	3.47588	11.9656	34.1582	21.6182	50.0596	30.4196	20.0844	0.0755109
GSVIVT01035842001	0	2	0	0	2	0	1	2	17	2	0	2.11372	0	0	1.59541	0	1.44121	1.02163	13.2598	1.54495	0.373592
GSVIVT01008494001	0	0	0	0	0	0	0	0	1	2	0	0	0	0	0	0	0	0	0.77999	1.54495	0.982067
GSVIVT01027771001	0	0	0	0	0	0	0	0	1	2	0	0	0	0	0	0	0	0	0.77999	1.54495	0.982067
GSVIVT01030532001	0	1	0	0	0	0	0	2	4	1	0	1.05686	0	0	0	0	0	1.02163	3.11996	0.772475	0.687617
GSVIVT01032773001	0	1	0	0	0	0	0	2	2	3	0	1.05686	0	0	0	0	0	1.02163	1.55998	2.31743	0.686984
GSVIVT01022124001	0	0	0	0	0	0	0	0	0	3	0	0	0	0	0	0	0	0	0	2.31743	0.982067
GSVIVT01022365001	0	0	0	0	0	0	0	0	0	3	0	0	0	0	0	0	0	0	0	2.31743	0.982067
GSVIVT01024694001	3	7	4	0	1	21	11	5	7	2	3.9904	7.39802	3.63002	0	0.797706	47.8215	15.8533	2.55406	5.45993	1.54495	0.479738
GSVIVT01004843001	0	0	0	1	0	0	1	2	2	0	0	0	0	0.868969	0	0	1.44121	1.02163	1.55998	0	0.982067
GSVIVT01018811001	0	0	0	0	0	0	0	3	1	0	0	0	0	0	0	0	0	1.53244	0.77999	0	0.731189
GSVIVT01008700001	0	0	0	3	10	0	2	35	30	6	0	0	0	2.60691	7.97706	0	2.88243	17.8784	23.3997	4.63485	0.187604
GSVIVT01028847001	6	7	3	7	16	2	35	99	53	30	7.98081	7.39802	2.72251	6.08278	12.7633	4.55443	50.4424	50.5704	41.3395	23.1743	0.063235
GSVIVT01036532001	0	0	1	1	2	0	3	2	5	8	0	0	0.907504	0.868969	1.59541	0	4.32364	1.02163	3.89995	6.1798	0.564719
GSVIVT01034788001	0	0	0	1	4	0	3	11	10	1	0	0	0	0.868969	3.19083	0	4.32364	5.61894	7.7999	0.772475	0.462627
GSVIVT01018234001	0	0	1	0	0	0	0	2	3	1	0	0	0.907504	0	0	0	0	1.02163	2.33997	0.772475	0.806975
GSVIVT01017877001	0	0	0	0	0	1	0	0	0	0	0	0	0	0	0	2.27721	0	0	0	0	1
GSVIVT01034877001	0	0	0	0	0	1	0	0	0	0	0	0	0	0	0	2.27721	0	0	0	0	1
GSVIVT01037073001	0	0	0	0	0	1	0	0	0	0	0	0	0	0	0	2.27721	0	0	0	0	1
GSVIVT01014630001	0	0	0	0	0	1	0	0	0	0	0	0	0	0	0	2.27721	0	0	0	0	1
GSVIVT01012392001	0	0	0	0	0	1	0	0	0	0	0	0	0	0	0	2.27721	0	0	0	0	1
GSVIVT01019738001	0	0	0	0	0	1	0	0	0	0	0	0	0	0	0	2.27721	0	0	0	0	1
GSVIVT01014663001	0	0	0	0	0	1	0	0	0	0	0	0	0	0	0	2.27721	0	0	0	0	1
GSVIVT01029558001	0	0	0	0	0	1	0	0	0	0	0	0	0	0	0	2.27721	0	0	0	0	1
GSVIVT01019105001	0	0	0	0	0	1	0	0	0	0	0	0	0	0	0	2.27721	0	0	0	0	1
GSVIVT01001486001	0	0	0	0	0	1	0	0	0	0	0	0	0	0	0	2.27721	0	0	0	0	1
GSVIVT01024687001	0	0	0	0	0	1	0	0	0	0	0	0	0	0	0	2.27721	0	0	0	0	1
GSVIVT01006527001	0	0	0	0	0	1	0	0	0	0	0	0	0	0	0	2.27721	0	0	0	0	1
GSVIVT01001306001	0	0	0	0	0	1	0	0	0	0	0	0	0	0	0	2.27721	0	0	0	0	1
GSVIVT01036449001	0	0	0	0	0	1	0	0	0	0	0	0	0	0	0	2.27721	0	0	0	0	1
GSVIVT01014733001	0	0	0	0	0	1	0	0	0	0	0	0	0	0	0	2.27721	0	0	0	0	1
GSVIVT01036826001	0	0	0	0	0	1	0	0	0	0	0	0	0	0	0	2.27721	0	0	0	0	1
GSVIVT01026307001	0	0	0	0	0	1	0	0	0	0	0	0	0	0	0	2.27721	0	0	0	0	1
GSVIVT01029502001	0	0	0	0	0	1	0	0	0	0	0	0	0	0	0	2.27721	0	0	0	0	1
GSVIVT01004674001	0	0	0	0	0	1	0	0	0	0	0	0	0	0	0	2.27721	0	0	0	0	1
GSVIVT01010089001	0	0	0	0	0	1	0	0	0	0	0	0	0	0	0	2.27721	0	0	0	0	1
GSVIVT01024625001	2	0	1	5	5	0	2	24	33	17	2.66027	0	0.907504	4.34485	3.98853	0	2.88243	12.2595	25.7397	13.1321	0.145494
GSVIVT01018770001	0	0	3	2	2	0	1	19	15	6	0	0	2.72251	1.73794	1.59541	0	1.44121	9.70544	11.6998	4.63485	0.264274
GSVIVT01023357001	1	0	1	1	1	3	5	1	1	3	1.33013	0	0.907504	0.868969	0.797706	6.83164	7.20606	0.510813	0.77999	2.31743	0.906011
GSVIVT01012258001	1	1	1	1	1	4	6	3	3	1	1.33013	1.05686	0.907504	0.868969	0.797706	9.10886	8.64728	1.53244	2.33997	0.772475	0.784196
GSVIVT01036333001	0	0	0	0	1	0	0	4	1	1	0	0	0	0	0.797706	0	0	2.04325	0.77999	0.772475	0.790827
GSVIVT01026804001	0	0	0	0	1	0	0	4	1	1	0	0	0	0	0.797706	0	0	2.04325	0.77999	0.772475	0.790827
GSVIVT01017247001	6	7	3	8	16	10	17	24	103	39	7.98081	7.39802	2.72251	6.95175	12.7633	22.7721	24.5006	12.2595	80.3389	30.1265	0.101117
GSVIVT01031795001	1	0	1	0	0	0	0	6	5	4	1.33013	0	0.907504	0	0	0	0	3.06488	3.89995	3.0899	0.347776
GSVIVT01022176001	1	2	1	4	2	1	5	20	21	8	1.33013	2.11372	0.907504	3.47588	1.59541	2.27721	7.20606	10.2163	16.3798	6.1798	0.211185
GSVIVT01037661001	5	6	23	20	11	97	16	17	11	10	6.65067	6.34116	20.8726	17.3794	8.77477	220.89	23.0594	8.68381	8.57989	7.72475	0.570745
GSVIVT01036360001	5	0	0	1	1	0	1	6	41	1	6.65067	0	0	0.868969	0.797706	0	1.44121	3.06488	31.9796	0.772475	0.126384
GSVIVT01022050001	2	1	1	1	0	3	5	10	5	2	2.66027	1.05686	0.907504	0.868969	0	6.83164	7.20606	5.10813	3.89995	1.54495	0.382727
GSVIVT01002783001	0	1	1	0	0	3	1	1	0	0	0	1.05686	0.907504	0	0	6.83164	1.44121	0.510813	0	0	1
GSVIVT01009963001	2	0	6	8	8	6	5	54	29	32	2.66027	0	5.44503	6.95175	6.38165	13.6633	7.20606	27.5839	22.6197	24.7192	0.125862
GSVIVT01034980001	1	1	6	3	9	1	0	26	47	34	1.33013	1.05686	5.44503	2.60691	7.17936	2.27721	0	13.2811	36.6595	26.2642	0.139142
GSVIVT01005962001	0	0	0	0	0	0	1	0	1	0	0	0	0	0	0	0	1.44121	0	0.77999	0	1
GSVIVT01022286001	0	0	0	0	0	0	1	0	1	0	0	0	0	0	0	0	1.44121	0	0.77999	0	1
GSVIVT01010816001	5	7	2	1	0	23	10	4	3	4	6.65067	7.39802	1.81501	0.868969	0	52.3759	14.4121	2.04325	2.33997	3.0899	0.529749
GSVIVT01034881001	2	2	1	3	1	11	10	0	0	1	2.66027	2.11372	0.907504	2.60691	0.797706	25.0494	14.4121	0	0	0.772475	0.901719
GSVIVT01018270001	0	0	0	0	0	0	1	0	0	1	0	0	0	0	0	0	1.44121	0	0	0.772475	1
GSVIVT01021638001	0	0	0	0	0	0	1	0	0	1	0	0	0	0	0	0	1.44121	0	0	0.772475	1
GSVIVT01029422001	0	0	0	0	0	0	1	0	0	1	0	0	0	0	0	0	1.44121	0	0	0.772475	1
GSVIVT01016840001	0	0	0	0	0	0	1	0	0	1	0	0	0	0	0	0	1.44121	0	0	0.772475	1
GSVIVT01013561001	0	0	0	0	0	0	1	0	0	1	0	0	0	0	0	0	1.44121	0	0	0.772475	1
GSVIVT01033135001	0	0	0	0	0	0	1	0	0	1	0	0	0	0	0	0	1.44121	0	0	0.772475	1
GSVIVT01005335001	0	0	0	0	0	0	1	0	0	1	0	0	0	0	0	0	1.44121	0	0	0.772475	1
GSVIVT01002947001	2	0	1	0	5	1	1	11	22	9	2.66027	0	0.907504	0	3.98853	2.27721	1.44121	5.61894	17.1598	6.95228	0.236105
GSVIVT01001063001	0	0	1	0	0	0	1	2	1	1	0	0	0.907504	0	0	0	1.44121	1.02163	0.77999	0.772475	0.982067
GSVIVT01028599001	5	6	10	8	13	7	0	105	108	26	6.65067	6.34116	9.07504	6.95175	10.3702	15.9405	0	53.6353	84.2389	20.0844	0.0562126
GSVIVT01025708001	1	0	1	0	0	0	0	1	8	4	1.33013	0	0.907504	0	0	0	0	0.510813	6.23992	3.0899	0.473225
GSVIVT01011475001	0	0	0	0	1	0	1	1	1	1	0	0	0	0	0.797706	0	1.44121	0.510813	0.77999	0.772475	1
GSVIVT01025126001	3	4	22	17	2	3	5	60	143	51	3.9904	4.22744	19.9651	14.7725	1.59541	6.83164	7.20606	30.6488	111.539	39.3962	0.0662909
GSVIVT01017507001	15	25	3	0	3	44	17	59	57	34	19.952	26.4215	2.72251	0	2.39312	100.197	24.5006	30.1379	44.4594	26.2642	0.0828042
GSVIVT01015414001	0	0	0	3	0	0	0	1	12	2	0	0	0	2.60691	0	0	0	0.510813	9.35988	1.54495	0.558132
GSVIVT01038102001	16	12	0	0	1	45	34	1	0	0	21.2822	12.6823	0	0	0.797706	102.475	49.0012	0.510813	0	0	0.420154
GSVIVT01021354001	0	0	1	0	1	1	0	4	4	0	0	0	0.907504	0	0.797706	2.27721	0	2.04325	3.11996	0	0.815487
GSVIVT01030915001	1	1	2	0	4	4	1	16	7	10	1.33013	1.05686	1.81501	0	3.19083	9.10886	1.44121	8.173	5.45993	7.72475	0.350632
GSVIVT01019101001	0	1	0	0	0	2	0	0	0	0	0	1.05686	0	0	0	4.55443	0	0	0	0	1
GSVIVT01025027001	0	1	0	0	0	2	0	0	0	0	0	1.05686	0	0	0	4.55443	0	0	0	0	1
GSVIVT01032028001	0	0	10	10	19	0	1	95	74	44	0	0	9.07504	8.68969	15.1564	0	1.44121	48.5272	57.7192	33.9889	0.0970119
GSVIVT01011122001	0	0	8	8	12	9	5	58	25	33	0	0	7.26004	6.95175	9.57248	20.4949	7.20606	29.6271	19.4997	25.4917	0.171764
GSVIVT01015177001	0	0	1	0	0	0	0	0	4	1	0	0	0.907504	0	0	0	0	0	3.11996	0.772475	0.982067
GSVIVT01033046001	0	0	1	0	0	0	0	0	3	2	0	0	0.907504	0	0	0	0	0	2.33997	1.54495	0.982067
GSVIVT01025327001	1	4	4	13	27	1	12	108	115	20	1.33013	4.22744	3.63002	11.2966	21.5381	2.27721	17.2946	55.1678	89.6988	15.4495	0.0909355
GSVIVT01009278001	3	1	4	20	14	2	3	69	66	82	3.9904	1.05686	3.63002	17.3794	11.1679	4.55443	4.32364	35.2461	51.4793	63.343	0.0903657
GSVIVT01032941001	4	4	3	2	2	0	1	41	21	36	5.32054	4.22744	2.72251	1.73794	1.59541	0	1.44121	20.9433	16.3798	27.8091	0.0842404
GSVIVT01032007001	0	0	6	0	4	1	0	51	0	11	0	0	5.44503	0	3.19083	2.27721	0	26.0514	0	8.49723	0.181312
GSVIVT01036343001	7	1	0	1	5	0	3	13	63	6	9.31094	1.05686	0	0.868969	3.98853	0	4.32364	6.64056	49.1394	4.63485	0.101018
GSVIVT01030990001	9	5	2	0	1	1	9	13	73	7	11.9712	5.2843	1.81501	0	0.797706	2.27721	12.9709	6.64056	56.9393	5.40733	0.0787718
GSVIVT01006665001	1	1	2	0	3	1	0	9	20	7	1.33013	1.05686	1.81501	0	2.39312	2.27721	0	4.59731	15.5998	5.40733	0.300457
GSVIVT01031074001	0	0	1	0	2	0	0	7	7	2	0	0	0.907504	0	1.59541	0	0	3.57569	5.45993	1.54495	0.489953
GSVIVT01008612001	0	0	0	0	2	0	0	1	5	3	0	0	0	0	1.59541	0	0	0.510813	3.89995	2.31743	0.798747
GSVIVT01036376001	0	0	1	1	1	0	0	6	5	5	0	0	0.907504	0.868969	0.797706	0	0	3.06488	3.89995	3.86238	0.492241
GSVIVT01036351001	0	0	10	4	73	0	0	355	55	95	0	0	9.07504	3.47588	58.2326	0	0	181.338	42.8994	73.3852	0.0538293
GSVIVT01009530001	0	0	0	0	2	0	0	4	3	3	0	0	0	0	1.59541	0	0	2.04325	2.33997	2.31743	0.684445
GSVIVT01022088001	2	0	0	0	0	3	3	0	0	0	2.66027	0	0	0	0	6.83164	4.32364	0	0	0	1
GSVIVT01025149001	13	12	4	7	8	48	51	5	7	3	17.2918	12.6823	3.63002	6.08278	6.38165	109.306	73.5018	2.55406	5.45993	2.31743	0.484294
GSVIVT01010271001	0	0	0	0	11	0	0	40	17	4	0	0	0	0	8.77477	0	0	20.4325	13.2598	3.0899	0.242413
GSVIVT01009787001	2	0	0	0	1	2	6	1	1	0	2.66027	0	0	0	0.797706	4.55443	8.64728	0.510813	0.77999	0	0.968384
GSVIVT01032139001	0	0	1	3	3	0	0	12	11	13	0	0	0.907504	2.60691	2.39312	0	0	6.12975	8.57989	10.0422	0.373176
GSVIVT01015976001	3	3	6	11	16	2	5	72	58	68	3.9904	3.17058	5.44503	9.55866	12.7633	4.55443	7.20606	36.7785	45.2394	52.5283	0.100387
GSVIVT01001170001	1	3	9	9	2	1	1	22	75	24	1.33013	3.17058	8.16754	7.82072	1.59541	2.27721	1.44121	11.2379	58.4992	18.5394	0.138322
GSVIVT01016741001	3	3	2	4	5	2	0	46	34	18	3.9904	3.17058	1.81501	3.47588	3.98853	4.55443	0	23.4974	26.5197	13.9046	0.112945
GSVIVT01019583001	42	41	4	12	11	115	142	25	20	17	55.8657	43.3313	3.63002	10.4276	8.77477	261.88	204.652	12.7703	15.5998	13.1321	0.207541
GSVIVT01007448001	0	0	0	1	0	0	0	1	2	2	0	0	0	0.868969	0	0	0	0.510813	1.55998	1.54495	0.982067
GSVIVT01017482001	0	0	0	1	0	0	0	1	2	2	0	0	0	0.868969	0	0	0	0.510813	1.55998	1.54495	0.982067
GSVIVT01028721001	0	0	1	0	0	0	1	0	2	1	0	0	0.907504	0	0	0	1.44121	0	1.55998	0.772475	1
GSVIVT01027904001	2	1	6	4	4	1	7	21	18	37	2.66027	1.05686	5.44503	3.47588	3.19083	2.27721	10.0885	10.7271	14.0398	28.5816	0.189392
GSVIVT01020751001	1	0	0	1	2	0	2	13	3	5	1.33013	0	0	0.868969	1.59541	0	2.88243	6.64056	2.33997	3.86238	0.409633
GSVIVT01016971001	1	0	0	2	0	1	1	10	3	2	1.33013	0	0	1.73794	0	2.27721	1.44121	5.10813	2.33997	1.54495	0.440644
GSVIVT01035054001	0	0	0	0	0	0	0	1	2	0	0	0	0	0	0	0	0	0.510813	1.55998	0	0.982067
GSVIVT01007589001	0	0	0	0	0	0	0	1	2	0	0	0	0	0	0	0	0	0.510813	1.55998	0	0.982067
GSVIVT01036098001	0	0	0	0	0	0	0	1	2	0	0	0	0	0	0	0	0	0.510813	1.55998	0	0.982067
GSVIVT01034730001	0	0	0	0	0	0	0	1	2	0	0	0	0	0	0	0	0	0.510813	1.55998	0	0.982067
GSVIVT01022412001	0	0	0	0	0	0	0	1	2	0	0	0	0	0	0	0	0	0.510813	1.55998	0	0.982067
GSVIVT01006519001	1	0	0	0	3	0	0	15	3	7	1.33013	0	0	0	2.39312	0	0	7.66219	2.33997	5.40733	0.336809
GSVIVT01003526001	0	0	0	1	0	0	0	4	1	1	0	0	0	0.868969	0	0	0	2.04325	0.77999	0.772475	0.792031
GSVIVT01005108001	19	37	59	60	49	183	82	226	89	188	25.2726	39.1038	53.5428	52.1381	39.0876	416.73	118.179	115.444	69.4191	145.225	0.0848568
GSVIVT01013518001	0	0	0	2	0	0	0	8	0	4	0	0	0	1.73794	0	0	0	4.0865	0	3.0899	0.504169
GSVIVT01028390001	0	0	0	0	0	0	0	1	1	1	0	0	0	0	0	0	0	0.510813	0.77999	0.772475	0.982067
GSVIVT01019808001	0	0	0	0	0	0	0	1	1	1	0	0	0	0	0	0	0	0.510813	0.77999	0.772475	0.982067
GSVIVT01006893001	0	0	0	0	0	0	0	1	1	1	0	0	0	0	0	0	0	0.510813	0.77999	0.772475	0.982067
GSVIVT01032482001	0	0	0	0	0	0	0	1	1	1	0	0	0	0	0	0	0	0.510813	0.77999	0.772475	0.982067
GSVIVT01024901001	0	0	0	0	0	0	0	1	1	1	0	0	0	0	0	0	0	0.510813	0.77999	0.772475	0.982067
GSVIVT01008163001	0	0	0	0	0	0	0	1	1	1	0	0	0	0	0	0	0	0.510813	0.77999	0.772475	0.982067
GSVIVT01025393001	12	9	8	13	17	1	16	65	172	58	15.9616	9.51174	7.26004	11.2966	13.561	2.27721	23.0594	33.2028	134.158	44.8036	0.0630251
GSVIVT01016477001	0	0	0	0	2	1	1	1	3	0	0	0	0	0	1.59541	2.27721	1.44121	0.510813	2.33997	0	1
GSVIVT01029736001	0	1	0	0	0	1	0	1	2	0	0	1.05686	0	0	0	2.27721	0	0.510813	1.55998	0	1
GSVIVT01001314001	0	0	0	0	0	0	0	1	0	2	0	0	0	0	0	0	0	0.510813	0	1.54495	0.982067
GSVIVT01011420001	0	0	2	2	2	3	4	3	5	4	0	0	1.81501	1.73794	1.59541	6.83164	5.76485	1.53244	3.89995	3.0899	0.809823
GSVIVT01019614001	0	0	1	0	0	1	1	0	0	0	0	0	0.907504	0	0	2.27721	1.44121	0	0	0	1
GSVIVT01014470001	3	0	1	0	1	0	2	8	15	6	3.9904	0	0.907504	0	0.797706	0	2.88243	4.0865	11.6998	4.63485	0.273221
GSVIVT01000700001	0	1	1	1	0	2	2	2	2	2	0	1.05686	0.907504	0.868969	0	4.55443	2.88243	1.02163	1.55998	1.54495	0.962558
GSVIVT01021765001	8	3	25	25	14	2	2	99	219	70	10.6411	3.17058	22.6876	21.7242	11.1679	4.55443	2.88243	50.5704	170.818	54.0733	0.0635012
GSVIVT01016306001	4	3	20	17	9	5	0	125	84	74	5.32054	3.17058	18.1501	14.7725	7.17936	11.3861	0	63.8516	65.5191	57.1632	0.0748612
GSVIVT01031312001	0	0	1	5	0	0	0	13	10	9	0	0	0.907504	4.34485	0	0	0	6.64056	7.7999	6.95228	0.342024
GSVIVT01024129001	1	0	1	0	0	4	0	0	0	0	1.33013	0	0.907504	0	0	9.10886	0	0	0	0	1
GSVIVT01005729001	1	0	15	30	25	0	18	104	104	113	1.33013	0	13.6126	26.0691	19.9427	0	25.9418	53.1245	81.1189	87.2897	0.101815
GSVIVT01036340001	0	0	2	0	4	0	0	20	3	10	0	0	1.81501	0	3.19083	0	0	10.2163	2.33997	7.72475	0.367163
GSVIVT01019670001	6	5	2	0	2	7	4	47	9	19	7.98081	5.2843	1.81501	0	1.59541	15.9405	5.76485	24.0082	7.01991	14.677	0.115022
GSVIVT01033354001	0	0	2	0	1	0	0	4	2	9	0	0	1.81501	0	0.797706	0	0	2.04325	1.55998	6.95228	0.552642
GSVIVT01011590001	2	1	1	1	3	0	2	14	19	9	2.66027	1.05686	0.907504	0.868969	2.39312	0	2.88243	7.15138	14.8198	6.95228	0.272476
GSVIVT01031282001	4	8	23	25	7	18	19	40	91	116	5.32054	8.45488	20.8726	21.7242	5.58395	40.9899	27.383	20.4325	70.9791	89.6071	0.127524
GSVIVT01004469001	1	0	17	5	2	2	0	27	80	13	1.33013	0	15.4276	4.34485	1.59541	4.55443	0	13.7919	62.3992	10.0422	0.159513
GSVIVT01029712001	0	0	0	2	0	0	0	9	3	0	0	0	0	1.73794	0	0	0	4.59731	2.33997	0	0.497393
GSVIVT01035502001	3	1	6	17	11	2	14	72	51	44	3.9904	1.05686	5.44503	14.7725	8.77477	4.55443	20.177	36.7785	39.7795	33.9889	0.139514
GSVIVT01037221001	2	2	7	4	11	1	1	56	39	39	2.66027	2.11372	6.35253	3.47588	8.77477	2.27721	1.44121	28.6055	30.4196	30.1265	0.135816
GSVIVT01001827001	6	2	7	9	8	4	7	77	29	52	7.98081	2.11372	6.35253	7.82072	6.38165	9.10886	10.0885	39.3326	22.6197	40.1687	0.103909
GSVIVT01018317001	6	5	4	5	6	2	8	36	62	26	7.98081	5.2843	3.63002	4.34485	4.78624	4.55443	11.5297	18.3893	48.3594	20.0844	0.123849
GSVIVT01005579001	0	0	1	1	0	0	0	0	7	2	0	0	0.907504	0.868969	0	0	0	0	5.45993	1.54495	0.808865
GSVIVT01012184001	0	0	1	0	1	0	0	1	4	4	0	0	0.907504	0	0.797706	0	0	0.510813	3.11996	3.0899	0.800186
GSVIVT01028796001	6	10	4	1	0	20	16	10	10	12	7.98081	10.5686	3.63002	0.868969	0	45.5443	23.0594	5.10813	7.7999	9.2697	0.40314
GSVIVT01021420001	1	1	8	7	17	0	1	51	69	44	1.33013	1.05686	7.26004	6.08278	13.561	0	1.44121	26.0514	53.8193	33.9889	0.152232
GSVIVT01036352001	0	0	6	0	11	0	0	64	13	17	0	0	5.44503	0	8.77477	0	0	32.692	10.1399	13.1321	0.187604
GSVIVT01034399001	0	0	4	3	7	1	0	24	25	16	0	0	3.63002	2.60691	5.58395	2.27721	0	12.2595	19.4997	12.3596	0.275208
GSVIVT01015182001	1	0	1	1	3	3	7	0	4	2	1.33013	0	0.907504	0.868969	2.39312	6.83164	10.0885	0	3.11996	1.54495	0.977066
GSVIVT01037283001	0	0	3	1	1	0	1	8	11	4	0	0	2.72251	0.868969	0.797706	0	1.44121	4.0865	8.57989	3.0899	0.506354
GSVIVT01038069001	0	0	0	0	1	0	0	0	4	0	0	0	0	0	0.797706	0	0	0	3.11996	0	1
GSVIVT01037214001	0	1	0	0	0	0	0	2	2	2	0	1.05686	0	0	0	0	0	1.02163	1.55998	1.54495	0.817595
GSVIVT01010709001	0	0	0	0	0	0	1	1	0	0	0	0	0	0	0	0	1.44121	0.510813	0	0	1
GSVIVT01034128001	0	0	0	0	0	0	1	1	0	0	0	0	0	0	0	0	1.44121	0.510813	0	0	1
GSVIVT01029921001	0	0	0	0	0	0	1	1	0	0	0	0	0	0	0	0	1.44121	0.510813	0	0	1
GSVIVT01025078001	0	0	0	0	0	0	1	1	0	0	0	0	0	0	0	0	1.44121	0.510813	0	0	1
GSVIVT01026608001	0	0	0	0	0	0	1	1	0	0	0	0	0	0	0	0	1.44121	0.510813	0	0	1
GSVIVT01018634001	0	0	0	0	0	0	1	1	0	0	0	0	0	0	0	0	1.44121	0.510813	0	0	1
GSVIVT01014096001	0	0	0	1	4	0	2	4	7	7	0	0	0	0.868969	3.19083	0	2.88243	2.04325	5.45993	5.40733	0.705382
GSVIVT01031284001	4	6	14	15	4	11	17	19	57	70	5.32054	6.34116	12.7051	13.0345	3.19083	25.0494	24.5006	9.70544	44.4594	54.0733	0.188382
GSVIVT01016598001	0	0	0	0	1	0	0	0	1	3	0	0	0	0	0.797706	0	0	0	0.77999	2.31743	1
GSVIVT01025057001	0	0	0	1	1	0	0	2	4	3	0	0	0	0.868969	0.797706	0	0	1.02163	3.11996	2.31743	0.792811
GSVIVT01009993001	0	0	0	3	0	0	2	5	4	2	0	0	0	2.60691	0	0	2.88243	2.55406	3.11996	1.54495	0.701423
GSVIVT01027591001	0	1	0	0	1	1	0	2	3	2	0	1.05686	0	0	0.797706	2.27721	0	1.02163	2.33997	1.54495	0.934624
GSVIVT01020177001	57	27	14	26	16	130	96	153	32	68	75.8177	28.5352	12.7051	22.5932	12.7633	296.038	138.356	78.1543	24.9597	52.5283	0.111731
GSVIVT01019222001	0	0	0	0	1	0	0	3	1	1	0	0	0	0	0.797706	0	0	1.53244	0.77999	0.772475	0.971417
GSVIVT01018593001	0	0	0	2	0	0	0	4	5	1	0	0	0	1.73794	0	0	0	2.04325	3.89995	0.772475	0.688543
GSVIVT01007386001	0	0	0	0	1	0	0	3	0	2	0	0	0	0	0.797706	0	0	1.53244	0	1.54495	0.971417
GSVIVT01013560001	0	2	0	0	0	0	1	4	3	3	0	2.11372	0	0	0	0	1.44121	2.04325	2.33997	2.31743	0.620321
GSVIVT01038063001	0	0	0	1	0	0	0	2	1	2	0	0	0	0.868969	0	0	0	1.02163	0.77999	1.54495	0.979314
GSVIVT01009449001	0	0	0	2	0	0	0	4	1	5	0	0	0	1.73794	0	0	0	2.04325	0.77999	3.86238	0.687929
GSVIVT01004893001	2	1	2	2	6	1	1	27	17	20	2.66027	1.05686	1.81501	1.73794	4.78624	2.27721	1.44121	13.7919	13.2598	15.4495	0.234102
GSVIVT01012250001	0	1	0	1	0	1	3	0	1	0	0	1.05686	0	0.868969	0	2.27721	4.32364	0	0.77999	0	1
GSVIVT01037412001	0	0	0	0	1	1	0	0	1	0	0	0	0	0	0.797706	2.27721	0	0	0.77999	0	1
GSVIVT01029761001	4	7	11	14	32	0	4	122	125	85	5.32054	7.39802	9.98255	12.1656	25.5266	0	5.76485	62.3191	97.4987	65.6604	0.0979106
GSVIVT01019136001	0	1	6	3	9	1	1	40	22	27	0	1.05686	5.44503	2.60691	7.17936	2.27721	1.44121	20.4325	17.1598	20.8568	0.226468
GSVIVT01016532001	11	22	29	11	31	9	13	85	261	116	14.6315	23.2509	26.3176	9.55866	24.7289	20.4949	18.7358	43.4191	203.577	89.6071	0.0753205
GSVIVT01015710001	10	20	25	57	20	11	8	112	301	180	13.3013	21.1372	22.6876	49.5312	15.9541	25.0494	11.5297	57.211	234.777	139.046	0.064272
GSVIVT01025084001	0	0	0	1	1	0	1	2	4	1	0	0	0	0.868969	0.797706	0	1.44121	1.02163	3.11996	0.772475	0.915382
GSVIVT01017668001	3	1	5	5	48	0	1	182	38	97	3.9904	1.05686	4.53752	4.34485	38.2899	0	1.44121	92.9679	29.6396	74.9301	0.106057
GSVIVT01010109001	1	9	0	1	2	8	2	35	5	10	1.33013	9.51174	0	0.868969	1.59541	18.2177	2.88243	17.8784	3.89995	7.72475	0.275579
GSVIVT01004595001	0	0	53	33	1	1	3	99	265	40	0	0	48.0977	28.676	0.797706	2.27721	4.32364	50.5704	206.697	30.899	0.0972448
GSVIVT01033670001	0	0	0	2	2	0	0	8	9	2	0	0	0	1.73794	1.59541	0	0	4.0865	7.01991	1.54495	0.600394
GSVIVT01028610001	0	4	1	4	6	0	0	37	32	9	0	4.22744	0.907504	3.47588	4.78624	0	0	18.9001	24.9597	6.95228	0.2056
GSVIVT01024087001	0	0	0	0	3	0	2	6	2	2	0	0	0	0	2.39312	0	2.88243	3.06488	1.55998	1.54495	0.772406
GSVIVT01018481001	0	0	15	12	25	48	17	21	9	19	0	0	13.6126	10.4276	19.9427	109.306	24.5006	10.7271	7.01991	14.677	0.764461
GSVIVT01005088001	1	0	0	1	52	1	1	110	96	39	1.33013	0	0	0.868969	41.4807	2.27721	1.44121	56.1894	74.879	30.1265	0.17084
GSVIVT01036344001	0	0	1	0	8	0	1	22	8	11	0	0	0.907504	0	6.38165	0	1.44121	11.2379	6.23992	8.49723	0.383429
GSVIVT01007609001	0	0	1	1	2	0	0	5	9	4	0	0	0.907504	0.868969	1.59541	0	0	2.55406	7.01991	3.0899	0.667269
GSVIVT01027431001	1	1	1	0	2	1	4	11	0	6	1.33013	1.05686	0.907504	0	1.59541	2.27721	5.76485	5.61894	0	4.63485	0.599704
GSVIVT01004720001	0	0	0	1	0	0	1	2	1	0	0	0	0	0.868969	0	0	1.44121	1.02163	0.77999	0	1
GSVIVT01010805001	3	1	15	21	10	2	1	77	85	72	3.9904	1.05686	13.6126	18.2484	7.97706	4.55443	1.44121	39.3326	66.2991	55.6182	0.133988
GSVIVT01000284001	0	0	1	1	0	2	0	1	1	1	0	0	0.907504	0.868969	0	4.55443	0	0.510813	0.77999	0.772475	1
GSVIVT01013638001	0	1	1	1	1	4	0	4	1	2	0	1.05686	0.907504	0.868969	0.797706	9.10886	0	2.04325	0.77999	1.54495	1
GSVIVT01018666001	6	5	7	14	19	1	1	96	108	48	7.98081	5.2843	6.35253	12.1656	15.1564	2.27721	1.44121	49.038	84.2389	37.0788	0.11171
GSVIVT01002139001	0	1	0	1	0	0	1	2	5	1	0	1.05686	0	0.868969	0	0	1.44121	1.02163	3.89995	0.772475	0.814699
GSVIVT01011987001	12	23	20	41	8	10	10	138	126	215	15.9616	24.3078	18.1501	35.6277	6.38165	22.7721	14.4121	70.4921	98.2787	166.082	0.0679722
GSVIVT01028354001	0	0	1	3	1	0	3	3	9	4	0	0	0.907504	2.60691	0.797706	0	4.32364	1.53244	7.01991	3.0899	0.760629
GSVIVT01013907001	0	0	1	0	0	0	0	2	2	1	0	0	0.907504	0	0	0	0	1.02163	1.55998	0.772475	0.979578
GSVIVT01022978001	0	0	11	16	37	2	0	102	89	92	0	0	9.98255	13.9035	29.5151	4.55443	0	52.1029	69.4191	71.0677	0.163141
GSVIVT01030034001	0	0	0	1	2	2	1	0	1	3	0	0	0	0.868969	1.59541	4.55443	1.44121	0	0.77999	2.31743	1
GSVIVT01013841001	9	11	2	2	4	2	8	18	90	21	11.9712	11.6255	1.81501	1.73794	3.19083	4.55443	11.5297	9.19463	70.1991	16.222	0.123798
GSVIVT01018323001	4	1	0	8	13	3	7	46	43	17	5.32054	1.05686	0	6.95175	10.3702	6.83164	10.0885	23.4974	33.5396	13.1321	0.210474
GSVIVT01025289001	0	0	1	0	0	0	0	5	1	0	0	0	0.907504	0	0	0	0	2.55406	0.77999	0	0.787269
GSVIVT01009701001	2	29	3	5	15	10	16	106	40	79	2.66027	30.6489	2.72251	4.34485	11.9656	22.7721	23.0594	54.1461	31.1996	61.0256	0.119287
GSVIVT01005102001	45	55	71	62	64	202	109	340	101	239	59.8561	58.1273	64.4328	53.8761	51.0532	459.997	157.092	173.676	78.779	184.622	0.0813994
GSVIVT01016345001	2	3	2	5	1	1	0	25	22	19	2.66027	3.17058	1.81501	4.34485	0.797706	2.27721	0	12.7703	17.1598	14.677	0.221916
GSVIVT01032593001	17	19	4	18	50	2	64	140	224	39	22.6123	20.0803	3.63002	15.6414	39.8853	4.55443	92.2376	71.5138	174.718	30.1265	0.0987611
GSVIVT01008762001	2	4	0	2	1	1	0	22	19	8	2.66027	4.22744	0	1.73794	0.797706	2.27721	0	11.2379	14.8198	6.1798	0.233287
GSVIVT01013593001	0	1	0	0	0	0	0	3	0	3	0	1.05686	0	0	0	0	0	1.53244	0	2.31743	0.802362
GSVIVT01011861001	0	0	1	0	1	0	0	3	5	1	0	0	0.907504	0	0.797706	0	0	1.53244	3.89995	0.772475	0.787422
GSVIVT01034403001	1	2	3	0	12	0	1	27	42	12	1.33013	2.11372	2.72251	0	9.57248	0	1.44121	13.7919	32.7596	9.2697	0.281628
GSVIVT01011663001	1	1	0	0	1	1	0	3	4	6	1.33013	1.05686	0	0	0.797706	2.27721	0	1.53244	3.11996	4.63485	0.635385
GSVIVT01026550001	0	2	0	1	3	0	6	3	6	6	0	2.11372	0	0.868969	2.39312	0	8.64728	1.53244	4.67994	4.63485	0.703761
GSVIVT01001316001	4	2	1	1	5	3	2	35	20	6	5.32054	2.11372	0.907504	0.868969	3.98853	6.83164	2.88243	17.8784	15.5998	4.63485	0.231939
GSVIVT01000214001	33	7	17	13	52	1	6	154	364	77	43.8945	7.39802	15.4276	11.2966	41.4807	2.27721	8.64728	78.6651	283.916	59.4806	0.0545933
GSVIVT01036361001	0	0	13	1	84	1	1	336	62	84	0	0	11.7976	0.868969	67.0073	2.27721	1.44121	171.633	48.3594	64.8879	0.109832
GSVIVT01023002001	15	13	20	20	171	4	2	306	525	213	19.952	13.7392	18.1501	17.3794	136.408	9.10886	2.88243	156.309	409.495	164.537	0.0592127
GSVIVT01036389001	0	0	1	1	0	0	0	8	1	2	0	0	0.907504	0.868969	0	0	0	4.0865	0.77999	1.54495	0.572282
GSVIVT01004735001	0	0	0	0	0	0	0	2	1	0	0	0	0	0	0	0	0	1.02163	0.77999	0	0.982067
GSVIVT01036183001	0	0	0	0	0	0	0	2	1	0	0	0	0	0	0	0	0	1.02163	0.77999	0	0.982067
GSVIVT01030950001	0	0	0	0	0	0	0	2	1	0	0	0	0	0	0	0	0	1.02163	0.77999	0	0.982067
GSVIVT01034097001	0	0	0	0	0	0	0	2	1	0	0	0	0	0	0	0	0	1.02163	0.77999	0	0.982067
GSVIVT01026134001	0	0	0	0	0	0	0	2	1	0	0	0	0	0	0	0	0	1.02163	0.77999	0	0.982067
GSVIVT01017580001	0	0	0	0	0	0	0	2	1	0	0	0	0	0	0	0	0	1.02163	0.77999	0	0.982067
GSVIVT01012231001	104	72	18	17	0	148	375	3	4	3	138.334	76.0939	16.3351	14.7725	0	337.028	540.455	1.53244	3.11996	2.31743	0.215444
GSVIVT01024859001	0	0	2	3	3	0	0	13	17	6	0	0	1.81501	2.60691	2.39312	0	0	6.64056	13.2598	4.63485	0.463757
GSVIVT01001785001	0	0	1	0	2	0	0	4	2	7	0	0	0.907504	0	1.59541	0	0	2.04325	1.55998	5.40733	0.689919
GSVIVT01004796001	7	6	15	8	9	1	6	59	109	39	9.31094	6.34116	13.6126	6.95175	7.17936	2.27721	8.64728	30.1379	85.0189	30.1265	0.129591
GSVIVT01011927001	0	0	0	0	0	0	0	2	0	1	0	0	0	0	0	0	0	1.02163	0	0.772475	0.982067
GSVIVT01001147001	0	0	0	0	0	0	0	2	0	1	0	0	0	0	0	0	0	1.02163	0	0.772475	0.982067
GSVIVT01000516001	0	0	0	0	0	0	0	2	0	1	0	0	0	0	0	0	0	1.02163	0	0.772475	0.982067
GSVIVT01013562001	0	0	0	0	0	0	0	2	0	1	0	0	0	0	0	0	0	1.02163	0	0.772475	0.982067
GSVIVT01010055001	0	0	0	0	0	0	0	2	0	1	0	0	0	0	0	0	0	1.02163	0	0.772475	0.982067
GSVIVT01018671001	0	0	0	0	0	0	0	2	0	1	0	0	0	0	0	0	0	1.02163	0	0.772475	0.982067
GSVIVT01038110001	0	0	0	0	0	0	0	2	0	1	0	0	0	0	0	0	0	1.02163	0	0.772475	0.982067
GSVIVT01008198001	0	0	0	0	0	0	0	2	0	1	0	0	0	0	0	0	0	1.02163	0	0.772475	0.982067
GSVIVT01028389001	0	0	0	0	0	0	0	2	0	1	0	0	0	0	0	0	0	1.02163	0	0.772475	0.982067
GSVIVT01012759001	0	0	1	1	1	1	0	3	2	5	0	0	0.907504	0.868969	0.797706	2.27721	0	1.53244	1.55998	3.86238	0.866579
GSVIVT01021259001	0	0	1	0	4	0	0	12	7	4	0	0	0.907504	0	3.19083	0	0	6.12975	5.45993	3.0899	0.546344
GSVIVT01036487001	0	0	0	1	0	0	0	0	3	1	0	0	0	0.868969	0	0	0	0	2.33997	0.772475	1
GSVIVT01032018001	0	0	1	1	1	0	0	12	0	4	0	0	0.907504	0.868969	0.797706	0	0	6.12975	0	3.0899	0.477068
GSVIVT01001206001	1	1	0	1	12	2	1	28	18	15	1.33013	1.05686	0	0.868969	9.57248	4.55443	1.44121	14.3028	14.0398	11.5871	0.37419
GSVIVT01034755001	1	1	8	9	14	3	0	32	72	30	1.33013	1.05686	7.26004	7.82072	11.1679	6.83164	0	16.346	56.1593	23.1743	0.246366
GSVIVT01017892001	1	3	0	1	0	0	11	2	3	0	1.33013	3.17058	0	0.868969	0	0	15.8533	1.02163	2.33997	0	0.850262
GSVIVT01023879001	0	0	0	0	1	0	0	1	3	0	0	0	0	0	0.797706	0	0	0.510813	2.33997	0	1
GSVIVT01010224001	0	0	0	0	1	0	0	1	2	1	0	0	0	0	0.797706	0	0	0.510813	1.55998	0.772475	1
GSVIVT01027110001	0	0	0	0	1	0	0	1	2	1	0	0	0	0	0.797706	0	0	0.510813	1.55998	0.772475	1
GSVIVT01019048001	0	0	0	1	0	0	0	3	2	0	0	0	0	0.868969	0	0	0	1.53244	1.55998	0	0.973726
GSVIVT01026486001	7	12	30	27	24	1	1	125	256	77	9.31094	12.6823	27.2251	23.4622	19.145	2.27721	1.44121	63.8516	199.677	59.4806	0.098884
GSVIVT01009955001	0	0	2	0	1	0	0	6	6	2	0	0	1.81501	0	0.797706	0	0	3.06488	4.67994	1.54495	0.615796
GSVIVT01038340001	0	0	0	0	1	0	0	1	1	2	0	0	0	0	0.797706	0	0	0.510813	0.77999	1.54495	1
GSVIVT01018864001	0	0	0	0	1	0	0	1	1	2	0	0	0	0	0.797706	0	0	0.510813	0.77999	1.54495	1
GSVIVT01019337001	0	0	0	1	0	0	0	3	1	1	0	0	0	0.868969	0	0	0	1.53244	0.77999	0.772475	0.973726
GSVIVT01020931001	0	0	0	1	0	0	0	3	1	1	0	0	0	0.868969	0	0	0	1.53244	0.77999	0.772475	0.973726
GSVIVT01023910001	0	1	0	1	0	3	0	0	0	0	0	1.05686	0	0.868969	0	6.83164	0	0	0	0	1
GSVIVT01009870001	0	0	0	0	1	0	0	4	1	0	0	0	0	0	0.797706	0	0	2.04325	0.77999	0	0.967181
GSVIVT01001213001	1	5	2	0	2	1	6	22	10	7	1.33013	5.2843	1.81501	0	1.59541	2.27721	8.64728	11.2379	7.7999	5.40733	0.357242
GSVIVT01003978001	0	0	1	1	2	0	0	2	8	6	0	0	0.907504	0.868969	1.59541	0	0	1.02163	6.23992	4.63485	0.684445
GSVIVT01025290001	0	0	0	1	0	0	0	6	0	0	0	0	0	0.868969	0	0	0	3.06488	0	0	0.779765
GSVIVT01032044001	8	5	28	18	28	1	10	143	188	56	10.6411	5.2843	25.4101	15.6414	22.3358	2.27721	14.4121	73.0462	146.638	43.2586	0.115033
GSVIVT01008518001	0	0	5	16	10	0	4	34	55	35	0	0	4.53752	13.9035	7.97706	0	5.76485	17.3676	42.8994	27.0366	0.279303
GSVIVT01036345001	0	0	0	3	4	0	0	8	13	8	0	0	0	2.60691	3.19083	0	0	4.0865	10.1399	6.1798	0.542666
GSVIVT01015972001	0	2	21	31	3	0	1	61	87	100	0	2.11372	19.0576	26.938	2.39312	0	1.44121	31.1596	67.8591	77.2475	0.173825
GSVIVT01027772001	2	0	14	10	7	0	13	61	43	27	2.66027	0	12.7051	8.68969	5.58395	0	18.7358	31.1596	33.5396	20.8568	0.217995
GSVIVT01030426001	0	0	0	1	0	1	0	0	1	0	0	0	0	0.868969	0	2.27721	0	0	0.77999	0	1
GSVIVT01032088001	3	7	0	0	0	5	4	13	6	15	3.9904	7.39802	0	0	0	11.3861	5.76485	6.64056	4.67994	11.5871	0.370773
GSVIVT01025561001	0	0	1	1	1	0	0	7	6	1	0	0	0.907504	0.868969	0.797706	0	0	3.57569	4.67994	0.772475	0.612572
GSVIVT01027064001	5770	6518	5213	3634	3202	13910	24753	6966	15740	5728	7674.88	6888.61	4730.82	3157.83	2554.26	31676.1	35674.3	3558.32	12277	4424.74	0.0584898
GSVIVT01022496001	1	0	0	0	0	0	0	3	4	0	1.33013	0	0	0	0	0	0	1.53244	3.11996	0	0.687929
GSVIVT01001801001	1	2	14	19	14	0	10	62	69	69	1.33013	2.11372	12.7051	16.5104	11.1679	0	14.4121	31.6704	53.8193	53.3008	0.204179
GSVIVT01010830001	18	14	40	69	20	0	15	185	312	217	23.9424	14.796	36.3002	59.9589	15.9541	0	21.6182	94.5003	243.357	167.627	0.0677704
GSVIVT01008806001	2	3	0	0	1	3	2	5	7	7	2.66027	3.17058	0	0	0.797706	6.83164	2.88243	2.55406	5.45993	5.40733	0.552396
GSVIVT01015707001	12	14	24	61	27	7	18	126	260	174	15.9616	14.796	21.7801	53.0071	21.5381	15.9405	25.9418	64.3624	202.797	134.411	0.101545
GSVIVT01027448001	2	0	0	0	1	1	0	7	1	7	2.66027	0	0	0	0.797706	2.27721	0	3.57569	0.77999	5.40733	0.502373
GSVIVT01009592001	0	0	1	1	3	0	0	7	13	1	0	0	0.907504	0.868969	2.39312	0	0	3.57569	10.1399	0.772475	0.651402
GSVIVT01029947001	0	0	0	0	2	0	1	5	0	2	0	0	0	0	1.59541	0	1.44121	2.55406	0	1.54495	0.895547
GSVIVT01023901001	0	2	0	1	1	1	0	6	7	3	0	2.11372	0	0.868969	0.797706	2.27721	0	3.06488	5.45993	2.31743	0.62468
GSVIVT01015021001	11	11	15	16	19	2	2	84	137	106	14.6315	11.6255	13.6126	13.9035	15.1564	4.55443	2.88243	42.9083	106.859	81.8824	0.118291
GSVIVT01021215001	15	26	24	16	45	18	6	207	154	175	19.952	27.4784	21.7801	13.9035	35.8968	40.9899	8.64728	105.738	120.118	135.183	0.0909919
GSVIVT01009486001	13	11	25	32	52	3	25	193	184	171	17.2918	11.6255	22.6876	27.807	41.4807	6.83164	36.0303	98.5868	143.518	132.093	0.10428
GSVIVT01005056001	0	2	0	1	5	5	2	7	2	6	0	2.11372	0	0.868969	3.98853	11.3861	2.88243	3.57569	1.55998	4.63485	0.888049
GSVIVT01037280001	0	1	1	0	0	2	1	0	0	1	0	1.05686	0.907504	0	0	4.55443	1.44121	0	0	0.772475	1
GSVIVT01025686001	0	0	0	1	2	1	0	3	6	0	0	0	0	0.868969	1.59541	2.27721	0	1.53244	4.67994	0	0.954669
GSVIVT01030133001	1	3	0	1	0	2	5	1	3	5	1.33013	3.17058	0	0.868969	0	4.55443	7.20606	0.510813	2.33997	3.86238	0.850262
GSVIVT01021164001	1	1	1	2	0	0	0	8	11	6	1.33013	1.05686	0.907504	1.73794	0	0	0	4.0865	8.57989	4.63485	0.462627
GSVIVT01010138001	19	13	9	9	13	3	14	69	133	76	25.2726	13.7392	8.16754	7.82072	10.3702	6.83164	20.177	35.2461	103.739	58.7081	0.102852
GSVIVT01036522001	0	1	0	0	0	0	0	1	3	1	0	1.05686	0	0	0	0	0	0.510813	2.33997	0.772475	0.982067
GSVIVT01018482001	62	59	1282	1774	2277	4283	2388	1866	825	1559	82.4684	62.3547	1163.42	1541.55	1816.38	9753.31	3441.62	953.176	643.492	1204.29	0.190356
GSVIVT01005169001	2	3	8	17	8	1	21	49	45	32	2.66027	3.17058	7.26004	14.7725	6.38165	2.27721	30.2655	25.0298	35.0995	24.7192	0.272951
GSVIVT01024977001	10	20	46	34	76	9	17	209	372	166	13.3013	21.1372	41.7452	29.5449	60.6257	20.4949	24.5006	106.76	290.156	128.231	0.0929514
GSVIVT01022656001	2	1	8	19	139	0	2	385	227	126	2.66027	1.05686	7.26004	16.5104	110.881	0	2.88243	196.663	177.058	97.3319	0.112945
GSVIVT01018504001	0	0	1	0	0	0	0	0	2	2	0	0	0.907504	0	0	0	0	0	1.55998	1.54495	1
GSVIVT01001333001	0	0	1	0	0	0	0	0	2	2	0	0	0.907504	0	0	0	0	0	1.55998	1.54495	1
GSVIVT01007586001	0	0	5	8	23	0	2	95	42	23	0	0	4.53752	6.95175	18.3472	0	2.88243	48.5272	32.7596	17.7669	0.229072
GSVIVT01028902001	0	0	0	1	1	0	0	2	5	1	0	0	0	0.868969	0.797706	0	0	1.02163	3.89995	0.772475	0.901719
GSVIVT01023861001	3	3	7	3	6	13	24	5	3	3	3.9904	3.17058	6.35253	2.60691	4.78624	29.6038	34.5891	2.55406	2.33997	2.31743	0.894058
GSVIVT01009880001	462	277	56	53	36	821	1072	71	41	55	614.522	292.75	50.8202	46.0554	28.7174	1869.59	1544.98	36.2677	31.9796	42.4861	0.0753238
GSVIVT01029663001	0	0	0	1	2	0	1	3	3	4	0	0	0	0.868969	1.59541	0	1.44121	1.53244	2.33997	3.0899	0.85736
GSVIVT01025613001	0	0	2	1	5	2	1	13	9	4	0	0	1.81501	0.868969	3.98853	4.55443	1.44121	6.64056	7.01991	3.0899	0.650863
GSVIVT01025804001	0	1	0	1	4	0	1	10	6	8	0	1.05686	0	0.868969	3.19083	0	1.44121	5.10813	4.67994	6.1798	0.58812
GSVIVT01015388001	2	2	2	2	0	9	4	1	2	0	2.66027	2.11372	1.81501	1.73794	0	20.4949	5.76485	0.510813	1.55998	0	1
GSVIVT01035158001	0	0	0	0	5	0	1	10	7	2	0	0	0	0	3.98853	0	1.44121	5.10813	5.45993	1.54495	0.701423
GSVIVT01036093001	1	2	7	4	4	2	2	25	23	23	1.33013	2.11372	6.35253	3.47588	3.19083	4.55443	2.88243	12.7703	17.9398	17.7669	0.341818
GSVIVT01006081001	0	0	6	2	5	0	0	27	25	6	0	0	5.44503	1.73794	3.98853	0	0	13.7919	19.4997	4.63485	0.380588
GSVIVT01005725001	3	2	33	56	57	0	24	206	201	188	3.9904	2.11372	29.9476	48.6623	45.4693	0	34.5891	105.227	156.778	145.225	0.131323
GSVIVT01022402001	7	6	3	1	2	12	26	7	1	2	9.31094	6.34116	2.72251	0.868969	1.59541	27.3266	37.4715	3.57569	0.77999	1.54495	0.729306
GSVIVT01023521001	17	13	12	16	19	15	20	129	76	91	22.6123	13.7392	10.8901	13.9035	15.1564	34.1582	28.8243	65.8948	59.2792	70.2953	0.129591
GSVIVT01037055001	2922	2183	668	728	1098	6046	8877	743	436	1109	3886.65	2307.13	606.213	632.61	875.882	13768	12793.6	379.534	340.076	856.675	0.0536822
GSVIVT01016493001	0	0	0	2	0	1	0	1	1	3	0	0	0	1.73794	0	2.27721	0	0.510813	0.77999	2.31743	1
GSVIVT01025010001	1	0	3	1	1	5	0	5	2	5	1.33013	0	2.72251	0.868969	0.797706	11.3861	0	2.55406	1.55998	3.86238	0.928102
GSVIVT01036884001	1	0	2	0	12	0	0	43	24	3	1.33013	0	1.81501	0	9.57248	0	0	21.9649	18.7198	2.31743	0.321994
GSVIVT01025866001	0	0	0	1	1	1	0	2	2	1	0	0	0	0.868969	0.797706	2.27721	0	1.02163	1.55998	0.772475	1
GSVIVT01008607001	0	1	0	1	0	2	1	1	0	0	0	1.05686	0	0.868969	0	4.55443	1.44121	0.510813	0	0	1
GSVIVT01026191001	3	6	1	1	7	0	28	9	17	2	3.9904	6.34116	0.907504	0.868969	5.58395	0	40.354	4.59731	13.2598	1.54495	0.566257
GSVIVT01013604001	0	0	0	1	5	1	1	5	11	2	0	0	0	0.868969	3.98853	2.27721	1.44121	2.55406	8.57989	1.54495	0.840408
GSVIVT01012354001	0	2	3	1	3	1	0	14	7	16	0	2.11372	2.72251	0.868969	2.39312	2.27721	0	7.15138	5.45993	12.3596	0.491765
GSVIVT01029819001	1	1	0	5	9	1	1	28	18	19	1.33013	1.05686	0	4.34485	7.17936	2.27721	1.44121	14.3028	14.0398	14.677	0.373187
GSVIVT01035177001	0	0	1	4	0	0	0	6	9	6	0	0	0.907504	3.47588	0	0	0	3.06488	7.01991	4.63485	0.652089
GSVIVT01024223001	1	0	1	0	0	0	0	1	5	4	1.33013	0	0.907504	0	0	0	0	0.510813	3.89995	3.0899	0.715796
GSVIVT01008290001	9	14	28	15	41	2	10	231	140	106	11.9712	14.796	25.4101	13.0345	32.706	4.55443	14.4121	117.998	109.199	81.8824	0.109832
GSVIVT01005852001	1	3	1	0	0	6	2	0	1	1	1.33013	3.17058	0.907504	0	0	13.6633	2.88243	0	0.77999	0.772475	1
GSVIVT01034199001	1	1	5	11	23	28	13	21	7	23	1.33013	1.05686	4.53752	9.55866	18.3472	63.762	18.7358	10.7271	5.45993	17.7669	0.808141
GSVIVT01029664001	2	3	3	3	4	2	2	17	24	17	2.66027	3.17058	2.72251	2.60691	3.19083	4.55443	2.88243	8.68381	18.7198	13.1321	0.372556
GSVIVT01025992001	0	0	0	3	1	0	2	6	3	4	0	0	0	2.60691	0.797706	0	2.88243	3.06488	2.33997	3.0899	0.746404
GSVIVT01025907001	7	2	6	13	8	1	17	58	30	46	9.31094	2.11372	5.44503	11.2966	6.38165	2.27721	24.5006	29.6271	23.3997	35.5339	0.215316
GSVIVT01011325001	1	5	6	7	21	4	0	75	41	48	1.33013	5.2843	5.44503	6.08278	16.7518	9.10886	0	38.3109	31.9796	37.0788	0.241671
GSVIVT01004031001	1	0	1	0	0	0	0	4	2	5	1.33013	0	0.907504	0	0	0	0	2.04325	1.55998	3.86238	0.612709
GSVIVT01031667001	949	914	3315	3412	1476	5587	12818	68	29	46	1262.3	965.97	3008.38	2964.92	1177.41	12722.8	18473.5	34.7353	22.6197	35.5339	0.216932
GSVIVT01014151001	8	7	9	20	19	21	17	50	90	36	10.6411	7.39802	8.16754	17.3794	15.1564	47.8215	24.5006	25.5406	70.1991	27.8091	0.295875
GSVIVT01036505001	0	0	2	2	0	0	0	11	5	3	0	0	1.81501	1.73794	0	0	0	5.61894	3.89995	2.31743	0.597664
GSVIVT01031815001	7	2	6	3	2	3	0	19	42	27	9.31094	2.11372	5.44503	2.60691	1.59541	6.83164	0	9.70544	32.7596	20.8568	0.214844
GSVIVT01034539001	2	0	4	2	13	3	2	40	19	21	2.66027	0	3.63002	1.73794	10.3702	6.83164	2.88243	20.4325	14.8198	16.222	0.350317
GSVIVT01011204001	5	3	57	50	54	2	2	185	325	176	6.65067	3.17058	51.7278	43.4485	43.0762	4.55443	2.88243	94.5003	253.497	135.956	0.123128
GSVIVT01015408001	1	0	3	2	2	1	2	12	9	8	1.33013	0	2.72251	1.73794	1.59541	2.27721	2.88243	6.12975	7.01991	6.1798	0.534739
GSVIVT01000066001	1	1	1	0	0	0	0	0	13	1	1.33013	1.05686	0.907504	0	0	0	0	0	10.1399	0.772475	0.632745
GSVIVT01008437001	2	1	2	2	3	2	6	11	6	11	2.66027	1.05686	1.81501	1.73794	2.39312	4.55443	8.64728	5.61894	4.67994	8.49723	0.572754
GSVIVT01028799001	0	0	1	0	0	0	1	0	2	0	0	0	0.907504	0	0	0	1.44121	0	1.55998	0	1
GSVIVT01011097001	1	1	7	5	7	2	5	14	45	10	1.33013	1.05686	6.35253	4.34485	5.58395	4.55443	7.20606	7.15138	35.0995	7.72475	0.444587
GSVIVT01008326001	4	1	13	6	13	1	4	78	49	33	5.32054	1.05686	11.7976	5.21381	10.3702	2.27721	5.76485	39.8434	38.2195	25.4917	0.209302
GSVIVT01024101001	1	0	9	2	11	1	3	33	23	32	1.33013	0	8.16754	1.73794	8.77477	2.27721	4.32364	16.8568	17.9398	24.7192	0.356793
GSVIVT01004725001	32	18	32	26	50	14	21	335	184	166	42.5643	19.0235	29.0401	22.5932	39.8853	31.881	30.2655	171.122	143.518	128.231	0.0701687
GSVIVT01001674001	20	9	39	44	28	3	57	203	237	75	26.6027	9.51174	35.3927	38.2346	22.3358	6.83164	82.1491	103.695	184.858	57.9357	0.116274
GSVIVT01006342001	0	0	17	19	3	0	1	94	44	38	0	0	15.4276	16.5104	2.39312	0	1.44121	48.0164	34.3195	29.3541	0.20357
GSVIVT01025254001	0	0	1	0	3	0	0	0	8	6	0	0	0.907504	0	2.39312	0	0	0	6.23992	4.63485	0.821548
GSVIVT01025301001	7	3	1	4	22	1	2	98	27	48	9.31094	3.17058	0.907504	3.47588	17.5495	2.27721	2.88243	50.0596	21.0597	37.0788	0.173825
GSVIVT01033755001	0	0	2	3	5	0	2	12	19	5	0	0	1.81501	2.60691	3.98853	0	2.88243	6.12975	14.8198	3.86238	0.571192
GSVIVT01016074001	21	24	45	53	140	17	24	406	410	295	27.9328	25.3646	40.8377	46.0554	111.679	38.7127	34.5891	207.39	319.796	227.88	0.0735535
GSVIVT01005163001	1	8	1	8	11	1	14	44	32	22	1.33013	8.45488	0.907504	6.95175	8.77477	2.27721	20.177	22.4758	24.9597	16.9945	0.320432
GSVIVT01018690001	0	1	1	3	2	1	3	7	8	5	0	1.05686	0.907504	2.60691	1.59541	2.27721	4.32364	3.57569	6.23992	3.86238	0.752638
GSVIVT01017510001	0	1	23	23	8	1	0	51	68	100	0	1.05686	20.8726	19.9863	6.38165	2.27721	0	26.0514	53.0393	77.2475	0.24165
GSVIVT01022664001	1	0	6	5	68	1	2	182	87	63	1.33013	0	5.44503	4.34485	54.244	2.27721	2.88243	92.9679	67.8591	48.666	0.210571
GSVIVT01029261001	17	21	5	2	0	65	12	1	2	0	22.6123	22.1941	4.53752	1.73794	0	148.019	17.2946	0.510813	1.55998	0	0.954669
GSVIVT01027857001	18	9	92	114	41	93	62	207	314	210	23.9424	9.51174	83.4904	99.0625	32.706	211.781	89.3552	105.738	244.917	162.22	0.155478
GSVIVT01011561001	2	1	5	2	4	0	0	25	30	9	2.66027	1.05686	4.53752	1.73794	3.19083	0	0	12.7703	23.3997	6.95228	0.332598
GSVIVT01002888001	0	1	2	1	3	1	0	12	7	8	0	1.05686	1.81501	0.868969	2.39312	2.27721	0	6.12975	5.45993	6.1798	0.578423
[truncated: 24,348 more rows]

## Sheet: S4
Table S4. Differential expression analysis of transcriptome data.
Genoscope ID	Ensembl ID	Arabidopsis best match	E-value	Annotation	Ave N	Ave I	I/N	I/N (log2)	DESeq_padj
GSVIVT01017284001	VIT_09s0002g06430	AT1G80160.1	1e-71	Lactoylglutathione lyase / glyoxalase I family protein	0.1	126.032	1260.32	10.3	1.38798e-16
GSVIVT01027068001	VIT_15s0046g01150	AT1G61720.1	3e-31	NAD(P)-binding Rossmann-fold superfamily protein	0.319083	343.411	1076.24	10.07	1.96036e-27
GSVIVT01000196001	VIT_07s0129g00820	AT4G37370.1	4e-108	cytochrome P450, family 81, subfamily D, polypeptide 8	0.1	88.9854	889.85	9.8	5.37163e-14
GSVIVT01027067001	VIT_15s0046g01160	AT1G61720.1	6e-45	NAD(P)-binding Rossmann-fold superfamily protein	2.91566	1838.4	630.53	9.3	3.00189e-51
GSVIVT01000062001	VIT_14s0128g00600	AT5G39150.1	5e-71	RmlC-like cupins superfamily protein	1.75495	1020.15	581.29	9.18	2.39545e-43
GSVIVT01034823001	VIT_18s0075g00630	AT5G09360.1	6e-38	laccase 14	0.1	57.4783	574.78	9.17	9.58042e-12
GSVIVT01033359001	VIT_08s0007g07780	AT2G41850.1	2e-127	polygalacturonase abscission zone A. thaliana	0.1	56.7327	567.33	9.15	1.20031e-11
GSVIVT01012337001	VIT_18s0122g00520	AT5G48100.1	3e-63	Laccase/Diphenol oxidase family protein	0.1	56.5939	565.94	9.14	1.23079e-11
GSVIVT01005843001	VIT_00s0301g00120	AT5G54370.1	5e-116	Late embryogenesis abundant (LEA) protein-related	0.1	54.5189	545.19	9.09	2.20071e-11
GSVIVT01033362001	VIT_08s0007g07760	AT2G41850.1	3e-120	polygalacturonase abscission zone A. thaliana	0.1	52.4887	524.89	9.04	2.96762e-11
GSVIVT01000060001	VIT_14s0128g00570	AT5G39150.1	5e-71	RmlC-like cupins superfamily protein	5.60628	2761.62	492.59	8.94	6.35999e-56
GSVIVT01030395001	VIT_12s0059g00350	-	-	Unknown	0.363002	165.182	455.05	8.83	2.97957e-19
GSVIVT01005845001	VIT_00s0301g00150	AT5G54370.1	3e-115	Late embryogenesis abundant (LEA) protein-related	0.1	43.3624	433.62	8.76	2.38482e-10
GSVIVT01033364001	VIT_08s0007g07750	AT2G41850.1	6e-120	polygalacturonase abscission zone A. thaliana	0.1	42.8907	428.91	8.74	2.66728e-10
GSVIVT01018142001	VIT_05s0020g05040	AT5G43580.1	8e-14	Serine protease inhibitor, potato inhibitor I-type family protein	0.159541	57.9912	363.49	8.51	7.56148e-11
GSVIVT01031980001	VIT_03s0063g02650	AT4G36610.1	7e-89	alpha/beta-Hydrolases superfamily protein	0.181501	65.1928	359.19	8.49	2.36002e-11
GSVIVT01033360001	VIT_08s0007g07770	AT2G41850.1	6e-119	polygalacturonase abscission zone A. thaliana	0.1	34.2409	342.41	8.42	2.29275e-09
GSVIVT01001223001	VIT_18s0001g00680	AT5G48100.1	9e-71	Laccase/Diphenol oxidase family protein	15.1569	5125.7	338.18	8.4	8.08099e-60
GSVIVT01009658001	VIT_18s0001g12040	AT3G50740.1	2e-88	UDP-glucosyl transferase 72E1	0.478624	159.115	332.44	8.38	6.34093e-17
GSVIVT01016761001	VIT_09s0002g01340	AT5G20630.1	5e-54	germin 3	0.159541	52.253	327.52	8.36	1.93184e-10
GSVIVT01029688001	VIT_12s0055g00340	AT1G68150.1	2e-66	WRKY DNA-binding protein 9	5.13383	1648.83	321.17	8.33	3.75431e-50
GSVIVT01027066001	VIT_15s0046g01170	AT1G61720.1	6e-50	NAD(P)-binding Rossmann-fold superfamily protein	0.1	27.985	279.85	8.13	1.63851e-08
GSVIVT01034694001	VIT_13s0074g00330	-	-	Unknown	0.319083	82.8163	259.55	8.02	2.03987e-12
GSVIVT01031885001	VIT_03s0063g01820	AT5G42650.1	9e-114	allene oxide synthase	4.10927	1031.86	251.1	7.97	6.9378e-32
GSVIVT01007745001	VIT_17s0000g08450	AT5G14740.1	4e-80	carbonic anhydrase 2	7.26184	1747.13	240.59	7.91	8.01591e-51
GSVIVT01005846001	VIT_00s0301g00160	AT5G54370.1	5e-102	Late embryogenesis abundant (LEA) protein-related	0.1	23.1801	231.8	7.86	7.94885e-08
GSVIVT01024887001	VIT_06s0004g05370	AT2G29260.1	8e-95	NAD(P)-binding Rossmann-fold superfamily protein	0.1	22.8265	228.26	7.83	1.09664e-07
GSVIVT01026598001	VIT_04s0044g00450	AT1G68170.1	1e-43	nodulin MtN21 /EamA-like transporter family protein	0.159541	33.521	210.11	7.71	3.27456e-08
GSVIVT01037742001	VIT_19s0090g01350	-	-	Unknown	33.8935	7072.51	208.67	7.71	2.48565e-60
GSVIVT01011216001	VIT_13s0106g00200	AT3G18670.1	2e-67	Ankyrin repeat family protein	4.13611	841.261	203.39	7.67	6.65874e-31
GSVIVT01012745001	VIT_18s0117g00600	AT5G48100.1	2e-92	Laccase/Diphenol oxidase family protein	4.33649	837.868	193.21	7.59	1.09143e-30
GSVIVT01010611001	VIT_16s0100g00570	AT4G00750.1	0	S-adenosyl-L-methionine-dependent methyltransferases superfamily protein	0.599362	113.874	189.99	7.57	1.57353e-14
GSVIVT01007742001	VIT_17s0000g08460	AT5G14740.1	3e-75	carbonic anhydrase 2	2.66784	492.93	184.77	7.53	3.37865e-26
GSVIVT01038241001	VIT_05s0094g01300	AT3G59850.1	3e-145	Pectin lyase-like superfamily protein	0.1	18.1809	181.81	7.51	6.7086e-07
GSVIVT01030393001	VIT_12s0059g00340	AT2G44310.1	1e-35	Calcium-binding EF-hand family protein	4.48213	742.096	165.57	7.37	3.16578e-30
GSVIVT01030396001	VIT_12s0059g00410	AT1G04950.2	4e-29	TATA BOX ASSOCIATED FACTOR II 59	0.181501	28.9976	159.77	7.32	2.01962e-08
GSVIVT01025930001	VIT_18s0041g02010	AT1G76680.1	5e-122	12-oxophytodienoate reductase 1	0.478624	74.3036	155.24	7.28	2.42309e-12
GSVIVT01028588001	VIT_07s0005g05930	AT5G20630.1	1e-54	germin 3	0.1	15.2971	152.97	7.26	4.82521e-06
GSVIVT01036878001	-	-	-	Unknown	0.159541	22.4635	140.8	7.14	2.17334e-07
GSVIVT01016768001	VIT_09s0002g01410	AT5G35550.1	4e-46	Duplicated homeodomain-like superfamily protein	0.1	13.9388	139.39	7.12	8.34242e-06
GSVIVT01034820001	VIT_18s0075g00540	AT5G09360.1	2e-93	laccase 14	3.33267	458.231	137.5	7.1	1.0849e-25
GSVIVT01000915001	VIT_01s0146g00090	AT5G50600.1	3e-80	hydroxysteroid dehydrogenase 1	0.607069	82.565	136.01	7.09	1.19955e-12
GSVIVT01033739001	VIT_08s0007g04240	AT2G36640.1	2e-30	embryonic cell protein 63	0.1	13.0728	130.73	7.03	1.24243e-05
GSVIVT01029178001	VIT_11s0052g01150	AT1G56430.1	9e-17	nicotianamine synthase 4	0.159541	20.7517	130.07	7.02	4.0402e-07
GSVIVT01037352001	VIT_06s0009g02560	AT2G45220.1	5e-142	Plant invertase/pectin methylesterase inhibitor superfamily	0.811959	104.052	128.15	7	1.20733e-13
GSVIVT01020746001	VIT_12s0028g01770	AT1G30760.1	4e-136	FAD-binding Berberine family protein	86.8784	10855.1	124.95	6.97	5.30416e-31
GSVIVT01030410001	VIT_12s0059g00500	-	-	Unknown	0.1	11.6513	116.51	6.86	2.34244e-05
GSVIVT01031459001	VIT_06s0061g00780	AT5G22890.1	2e-92	C2H2 and C2HC zinc fingers superfamily protein	0.1	11.306	113.06	6.82	3.62629e-05
GSVIVT01031613001	VIT_05s0062g00700	AT4G14090.1	5e-82	UDP-Glycosyltransferase superfamily protein	3.40694	381.454	111.96	6.81	5.17742e-20
GSVIVT01022914001	VIT_12s0034g01890	AT1G07750.1	1e-96	RmlC-like cupins superfamily protein	94.6604	10578.8	111.76	6.8	2.91128e-31
GSVIVT01026494001	VIT_04s0044g01230	AT4G33467.2	8e-08	unknown protein; Has 25 Blast hits to 25 proteins in 9 species: Archae - 0; Bacteria - 0; Metazoa - 0; Fungi - 0; Plants - 25; Viruses - 0; Other Eukaryotes - 0 (source: NCBI BLink).	2.96613	321.633	108.44	6.76	1.30172e-21
GSVIVT01034822001	VIT_18s0075g00580	AT5G09360.1	6e-107	laccase 14	7.08491	762.361	107.6	6.75	4.96437e-30
GSVIVT01034828001	VIT_18s0075g00670	AT5G09360.1	5e-154	laccase 14	4.95659	528.866	106.7	6.74	5.82307e-27
GSVIVT01022901001	VIT_12s0034g01950	AT1G07750.1	4e-32	RmlC-like cupins superfamily protein	25.7991	2746.51	106.46	6.73	3.77315e-35
GSVIVT01019589001	VIT_02s0025g01940	AT4G23990.1	0	cellulose synthase like G3	12.6615	1338.43	105.71	6.72	8.40191e-34
GSVIVT01025660001	VIT_08s0040g02070	AT5G03170.1	2e-50	FASCICLIN-like arabinogalactan-protein 11	0.1	10.4984	104.98	6.71	8.84578e-05
GSVIVT01033303001	VIT_08s0007g08330	AT2G41850.1	1e-116	polygalacturonase abscission zone A. thaliana	0.1	10.3865	103.87	6.7	7.64793e-05
GSVIVT01032718001	VIT_13s0067g02300	AT5G27760.1	2e-16	Hypoxia-responsive family protein	0.855878	86.4311	100.99	6.66	2.91668e-13
GSVIVT01022903001	VIT_12s0034g01880	-	-	Unknown	0.744651	73.3921	98.56	6.62	4.81566e-12
GSVIVT01032489001	VIT_14s0066g01420	AT3G28007.1	5e-73	Nodulin MtN3 family protein	0.862424	82.147	95.25	6.57	1.42721e-11
GSVIVT01003864001	VIT_00s0211g00180	AT4G37940.1	2e-79	AGAMOUS-like 21	0.1	9.22316	92.23	6.53	0.000134939
GSVIVT01015066001	VIT_11s0016g00930	AT2G05910.1	7e-64	Protein of unknown function (DUF567)	1.20347	109.539	91.02	6.51	4.58623e-14
GSVIVT01035879001	VIT_04s0008g05700	AT5G25320.1	2e-148	ACT-like superfamily protein	39.2856	3568.73	90.84	6.51	3.77315e-35
GSVIVT01028930001	VIT_16s0050g00480	AT5G52400.1	8e-166	cytochrome P450, family 715, subfamily A, polypeptide 1	0.58511	52.338	89.45	6.48	4.78809e-10
GSVIVT01026501001	VIT_04s0044g01160	-	-	Unknown	2.27072	198.587	87.46	6.45	2.11705e-18
GSVIVT01012346001	VIT_18s0122g01150	AT5G09360.1	6e-161	laccase 14	17.708	1533.88	86.62	6.44	3.13144e-34
GSVIVT01017283001	VIT_09s0002g06420	AT1G80160.1	2e-67	Lactoylglutathione lyase / glyoxalase I family protein	6.62978	565.857	85.35	6.42	1.31658e-27
GSVIVT01009273001	VIT_18s0001g08380	AT4G08150.1	2e-113	KNOTTED-like from Arabidopsis thaliana	0.159541	13.3657	83.78	6.39	2.48692e-05
GSVIVT01022900001	VIT_12s0034g01960	-	-	Unknown	6.82657	567.042	83.06	6.38	3.5252e-27
GSVIVT01023712001	VIT_11s0037g00980	AT5G40940.1	4e-15	putative fasciclin-like arabinogalactan protein 20	4.55129	367.826	80.82	6.34	1.70264e-22
GSVIVT01012019001	VIT_01s0011g02380	AT2G04240.1	4e-13	RING/U-box superfamily protein	0.1	8.03377	80.34	6.33	0.000135598
GSVIVT01031614001	VIT_05s0062g00710	AT4G14090.1	4e-56	UDP-Glycosyltransferase superfamily protein	4.21631	325.927	77.3	6.27	1.29486e-19
GSVIVT01022909001	VIT_12s0034g01910	-	-	Unknown	7.37059	562.731	76.35	6.25	1.74214e-27
GSVIVT01009632001	VIT_18s0001g11790	AT1G47510.1	2e-110	inositol polyphosphate 5-phosphatase 11	6.6958	502.921	75.11	6.23	1.35632e-26
GSVIVT01022915001	VIT_12s0034g01880	-	-	Unknown	11.1648	837.478	75.01	6.23	1.2811e-30
GSVIVT01028594001	VIT_07s0005g05930	AT5G20630.1	1e-54	germin 3	0.266027	19.7416	74.21	6.21	2.4536e-06
GSVIVT01037717001	VIT_19s0090g01160	AT4G26790.1	1e-130	GDSL-like Lipase/Acylhydrolase superfamily protein	0.159541	11.4201	71.58	6.16	0.000105086
GSVIVT01022902001	VIT_12s0034g01950	AT1G07750.1	7e-36	RmlC-like cupins superfamily protein	43.8993	3139.21	71.51	6.16	3.21946e-35
GSVIVT01018137001	VIT_05s0020g05000	AT5G43580.1	9e-18	Serine protease inhibitor, potato inhibitor I-type family protein	6.76045	477.834	70.68	6.14	8.54311e-26
GSVIVT01026500001	VIT_04s0044g01170	AT1G08490.1	8e-07	chloroplastic NIFS-like cysteine desulfurase	0.370913	25.9299	69.91	6.13	8.89016e-07
GSVIVT01020544001	VIT_12s0028g03760	AT4G03540.1	2e-37	Uncharacterised protein family (UPF0497)	0.1	6.80936	68.09	6.09	0.000278872
GSVIVT01008560001	VIT_17s0000g01230	AT2G45660.1	5e-40	AGAMOUS-like 20	1.50713	100.722	66.83	6.06	1.63972e-12
GSVIVT01034854001	VIT_18s0075g00980	AT5G48100.1	3e-38	Laccase/Diphenol oxidase family protein	1.91487	127.233	66.44	6.05	7.4511e-15
GSVIVT01012359001	VIT_18s0001g00340	AT5G48100.1	2e-155	Laccase/Diphenol oxidase family protein	18.9142	1220.94	64.55	6.01	4.36033e-33
GSVIVT01035166001	VIT_11s0078g00290	AT2G30490.1	3e-106	cinnamate-4-hydroxylase	6.59005	416.588	63.21	5.98	8.72728e-25
GSVIVT01027949001	VIT_05s0049g02260	AT3G24310.1	2e-75	myb domain protein 305	0.1	6.21287	62.13	5.96	0.00104191
GSVIVT01020745001	VIT_12s0028g01780	AT5G44410.1	2e-75	FAD-binding Berberine family protein	36.7635	2274.99	61.88	5.95	1.57799e-31
GSVIVT01012936001	VIT_17s0119g00280	AT1G17860.1	6e-58	Kunitz family trypsin and protease inhibitor protein	21.09	1273.29	60.37	5.92	7.57348e-33
GSVIVT01034695001	VIT_13s0074g00340	-	-	Unknown	1.08805	64.8505	59.6	5.9	4.25052e-11
GSVIVT01035038001	VIT_05s0077g01330	AT5G49350.1	5e-34	Glycine-rich protein family	0.211372	12.523	59.25	5.89	6.4985e-05
GSVIVT01013665001	VIT_18s0001g01610	AT1G53540.1	3e-38	HSP20-like chaperones superfamily protein	0.319083	18.8983	59.23	5.89	2.17675e-05
GSVIVT01016932001	VIT_09s0002g02970	AT1G51920.1	2e-08	unknown protein; FUNCTIONS IN: molecular_function unknown; INVOLVED IN: biological_process unknown; LOCATED IN: endomembrane system; EXPRESSED IN: stem, stamen; EXPRESSED DURING: 4 anthesis; Has 22 Blast hits to 22 proteins in 5 species: Archae - 0; Bacteria - 0; Metazoa - 0; Fungi - 0; Plants - 22; Viruses - 0; Other Eukaryotes - 0 (source: NCBI BLink).	22.904	1349.19	58.91	5.88	6.51569e-34
GSVIVT01018010001	VIT_05s0020g03750	AT3G22620.1	9e-32	Bifunctional inhibitor/lipid-transfer protein/seed storage 2S albumin superfamily protein	1.73392	100.955	58.22	5.86	5.24179e-14
GSVIVT01012922001	VIT_17s0119g00150	AT1G17860.1	3e-57	Kunitz family trypsin and protease inhibitor protein	70.1186	3905.45	55.7	5.8	7.81827e-35
GSVIVT01034040001	VIT_08s0007g01550	AT3G09220.1	0	laccase 7	4.64294	257.634	55.49	5.79	1.89251e-20
GSVIVT01016509001	VIT_13s0019g01990	AT5G06090.1	7e-66	glycerol-3-phosphate acyltransferase 7	1.21254	66.8503	55.13	5.78	9.02381e-12
GSVIVT01017009001	VIT_09s0002g03730	AT2G25780.1	5e-30	Protein of unknown function (DUF1677)	0.522543	27.5007	52.63	5.72	9.70341e-07
GSVIVT01014545001	VIT_19s0014g04690	AT5G54510.1	0	Auxin-responsive GH3 family protein	19.1477	1006.8	52.58	5.72	1.51578e-31
GSVIVT01023050001	VIT_12s0034g00640	-	-	Unknown	0.1	5.17973	51.8	5.69	0.00317203
GSVIVT01022912001	VIT_12s0034g01910	-	-	Unknown	11.2355	580.212	51.64	5.69	9.31452e-28
GSVIVT01018139001	VIT_05s0020g05020	AT5G43580.1	1e-16	Serine protease inhibitor, potato inhibitor I-type family protein	2.97653	152.077	51.09	5.68	3.75061e-16
GSVIVT01025926001	VIT_18s0041g02050	AT1G76690.1	3e-123	12-oxophytodienoate reductase 2	1.01542	51.7723	50.99	5.67	1.11551e-09
GSVIVT01021362001	VIT_10s0003g02510	AT1G17020.1	9e-51	senescence-related gene 1	0.181501	9.23592	50.89	5.67	0.000491055
GSVIVT01019581001	VIT_02s0025g01860	AT4G23990.1	0	cellulose synthase like G3	6.25717	316.631	50.6	5.66	3.2491e-16
GSVIVT01012383001	VIT_13s0067g00530	AT5G19440.1	1e-126	NAD(P)-binding Rossmann-fold superfamily protein	0.819666	41.3673	50.47	5.66	2.08414e-07
GSVIVT01037274001	VIT_06s0009g03380	AT5G19410.1	0	ABC-2 type transporter family protein	0.211372	10.4125	49.26	5.62	0.000190768
GSVIVT01034943001	VIT_05s0077g00500	AT3G06490.1	5e-79	myb domain protein 108	13.8899	681.668	49.08	5.62	1.85451e-29
GSVIVT01022907001	VIT_12s0034g01930	AT1G07750.1	3e-12	RmlC-like cupins superfamily protein	12.4522	607.902	48.82	5.61	4.31965e-28
GSVIVT01012932001	VIT_17s0119g00230	AT1G17860.1	2e-52	Kunitz family trypsin and protease inhibitor protein	44.6099	2159.16	48.4	5.6	9.96067e-35
GSVIVT01021281001	VIT_10s0003g01890	AT1G29750.1	3e-85	receptor-like kinase in flowers 1	0.159541	7.60734	47.68	5.58	0.00161987
GSVIVT01005997001	VIT_13s0320g00020	AT1G05577.1	1e-39	Domain of unknown function (DUF966)	1.03918	49.1842	47.33	5.56	2.58198e-09
GSVIVT01016757001	VIT_09s0002g01290	AT5G45540.1	5e-103	Protein of unknown function (DUF594)	0.1	4.71374	47.14	5.56	0.00417775
GSVIVT01000058001	VIT_14s0128g00550	AT3G47580.1	1e-129	Leucine-rich repeat protein kinase family protein	21.6246	1016.14	46.99	5.55	4.77663e-32
GSVIVT01036879001	VIT_02s0087g00750	AT1G55230.1	3e-110	Family of unknown function (DUF716)	21.6235	1010.6	46.74	5.55	1.6688e-30
GSVIVT01031486001	VIT_06s0061g00550	AT2G36870.1	2e-113	xyloglucan endotransglucosylase/hydrolase 32	8.7916	392.423	44.64	5.48	1.43946e-24
GSVIVT01025331001	VIT_06s0004g01570	-	-	Unknown	0.159541	6.96532	43.66	5.45	0.0018971
GSVIVT01024888001	VIT_06s0004g05370	AT2G29350.1	2e-88	senescence-associated gene 13	0.1	4.29958	43	5.43	0.00622371
GSVIVT01014454001	VIT_19s0014g03820	AT4G21440.1	1e-76	MYB-like 102	13.4106	576.562	42.99	5.43	6.85382e-28
GSVIVT01022899001	VIT_12s0034g01930	AT1G07750.1	7e-53	RmlC-like cupins superfamily protein	39.0719	1679.28	42.98	5.43	1.45719e-34
GSVIVT01027449001	VIT_15s0048g02480	AT5G54160.1	1e-87	O-methyltransferase 1	0.1	4.29589	42.96	5.42	0.0071031
GSVIVT01037349001	VIT_06s0009g02590	AT2G45220.1	3e-168	Plant invertase/pectin methylesterase inhibitor superfamily	19.2784	822.83	42.68	5.42	3.16578e-30
GSVIVT01000176001	VIT_07s0129g00660	AT2G14960.1	0	Auxin-responsive GH3 family protein	10.4433	439.934	42.13	5.4	2.04968e-25
GSVIVT01015068001	VIT_11s0016g00950	AT1G25540.1	0.0003	phytochrome and flowering time regulatory protein (PFT1)	1.15955	48.1933	41.56	5.38	1.76261e-08
GSVIVT01025924001	VIT_18s0041g02070	AT1G76690.1	1e-132	12-oxophytodienoate reductase 2	0.744651	30.798	41.36	5.37	4.46152e-07
GSVIVT01026868001	VIT_15s0046g03190	AT3G61250.1	5e-98	myb domain protein 17	0.211372	8.38282	39.66	5.31	0.000990063
GSVIVT01016141001	VIT_09s0018g02010	AT4G31540.1	2e-125	exocyst subunit exo70 family protein G1	0.1	3.91169	39.12	5.29	0.00811086
GSVIVT01037348001	VIT_06s0009g02600	AT2G45220.1	8e-106	Plant invertase/pectin methylesterase inhibitor superfamily	1.18447	45.7815	38.65	5.27	7.98982e-09
GSVIVT01011951001	VIT_01s0011g03020	AT4G13420.1	0	high affinity K+ transporter 5	0.392873	15.1754	38.63	5.27	9.31366e-05
GSVIVT01035692001	VIT_04s0008g04060	-	-	Unknown	0.159541	6.07365	38.07	5.25	0.00297013
GSVIVT01026362001	VIT_04s0043g00780	-	-	Unknown	0.1	3.80283	38.03	5.25	0.00810457
GSVIVT01007787001	VIT_17s0000g08030	AT1G23820.1	2e-114	spermidine synthase 1	0.1	3.78749	37.87	5.24	0.00546638
GSVIVT01031793001	VIT_03s0063g00970	AT2G15780.1	9e-38	Cupredoxin superfamily protein	0.1	3.76123	37.61	5.23	0.00622371
GSVIVT01015067001	VIT_11s0016g00940	AT5G20635.1	9e-27	FUNCTIONS IN: molecular_function unknown; INVOLVED IN: biological_process unknown; LOCATED IN: keratin filament, chloroplast; CONTAINS InterPro DOMAIN/s: Keratin, high sulphur B2 protein (InterPro:IPR002494); Has 6153 Blast hits to 2882 proteins in 265 species: Archae - 6; Bacteria - 47; Metazoa - 4777; Fungi - 68; Plants - 187; Viruses - 30; Other Eukaryotes - 1038 (source: NCBI BLink).	0.68863	25.6372	37.23	5.22	8.28724e-06
GSVIVT01022123001	VIT_07s0031g00570	AT5G42930.1	1e-139	alpha/beta-Hydrolases superfamily protein	2.71214	98.3405	36.26	5.18	2.10645e-09
GSVIVT01031161001	VIT_14s0060g01980	AT1G56230.1	0	Protein of unknown function (DUF1399)	71.3617	2484.78	34.82	5.12	3.97597e-21
GSVIVT01015413001	VIT_11s0016g04160	AT5G19600.1	0	sulfate transporter 3;5	170.227	5902.84	34.68	5.12	4.4278e-34
GSVIVT01031797001	VIT_03s0063g01010	AT2G15780.1	7e-40	Cupredoxin superfamily protein	0.1	3.46576	34.66	5.12	0.0124879
GSVIVT01017935001	VIT_05s0020g03100	AT5G26250.1	3e-178	Major facilitator superfamily protein	0.341042	11.7867	34.56	5.11	0.000447614
GSVIVT01017007001	VIT_09s0002g03720	AT2G25780.1	5e-32	Protein of unknown function (DUF1677)	0.492876	17.0213	34.53	5.11	6.5771e-05
GSVIVT01000068001	VIT_14s0128g00660	AT5G39150.1	1e-79	RmlC-like cupins superfamily protein	0.848312	28.7269	33.86	5.08	2.92186e-06
GSVIVT01033531001	VIT_08s0007g06160	AT5G06839.3	5e-156	bZIP transcription factor family protein	1.06373	35.888	33.74	5.08	5.68323e-07
GSVIVT01012746001	VIT_18s0117g00590	AT5G48100.1	8e-75	Laccase/Diphenol oxidase family protein	21.8896	732.307	33.45	5.06	7.52719e-30
GSVIVT01021355001	VIT_10s0003g02450	AT1G17020.1	4e-123	senescence-related gene 1	4.62599	154.703	33.44	5.06	1.59931e-10
GSVIVT01022913001	VIT_12s0034g01900	AT1G07750.1	9e-40	RmlC-like cupins superfamily protein	35.6818	1173.81	32.9	5.04	2.13752e-25
GSVIVT01018974001	VIT_04s0023g01670	AT5G66780.1	7e-21	unknown protein; Has 1807 Blast hits to 1807 proteins in 277 species: Archae - 0; Bacteria - 0; Metazoa - 736; Fungi - 347; Plants - 385; Viruses - 0; Other Eukaryotes - 339 (source: NCBI BLink).	0.333335	10.7659	32.3	5.01	0.00116052
GSVIVT01000460001	VIT_12s0134g00570	AT4G28110.1	2e-73	myb domain protein 41	0.826212	26.5905	32.18	5.01	1.15344e-05
GSVIVT01015498001	VIT_11s0016g04920	AT5G25940.1	8e-14	early nodulin-related	6.30634	201.911	32.02	5	1.47142e-18
GSVIVT01035695001	VIT_04s0008g04060	-	-	Unknown	0.904192	28.7835	31.83	4.99	2.43126e-06
GSVIVT01025582001	VIT_08s0040g02840	AT3G53510.1	0	ABC-2 type transporter family protein	2.13587	67.5537	31.63	4.98	2.22659e-11
GSVIVT01033505001	VIT_08s0007g06420	AT5G06760.1	3e-05	Late Embryogenesis Abundant 4-5	0.1	3.13871	31.39	4.97	0.0200077
GSVIVT01034842001	VIT_18s0075g00810	AT5G48100.1	4e-180	Laccase/Diphenol oxidase family protein	8.2539	255.113	30.91	4.95	1.72784e-20
GSVIVT01037957001	VIT_10s0092g00220	AT4G20390.1	5e-44	Uncharacterised protein family (UPF0497)	1.02313	31.3538	30.65	4.94	2.83552e-06
GSVIVT01010384001	VIT_01s0010g03010	AT1G76650.2	9e-18	calmodulin-like 38	0.181501	5.55361	30.6	4.94	0.00772016
GSVIVT01031035001	VIT_14s0006g02950	AT3G02550.1	8e-69	LOB domain-containing protein 41	23.3895	712.067	30.44	4.93	1.5133e-17
GSVIVT01015028001	VIT_11s0016g00570	AT1G19250.1	2e-171	flavin-dependent monooxygenase 1	1.56309	47.2052	30.2	4.92	5.32678e-07
GSVIVT01022916001	VIT_12s0034g01870	AT1G07750.1	5e-94	RmlC-like cupins superfamily protein	250.143	7492.49	29.95	4.9	2.57638e-20
GSVIVT01032715001	VIT_13s0067g02360	AT5G05340.1	2e-79	Peroxidase superfamily protein	0.674377	19.6437	29.13	4.86	6.04392e-05
GSVIVT01032452001	VIT_14s0066g01090	AT5G40350.1	4e-67	myb domain protein 24	0.173794	5.02574	28.92	4.85	0.01357
GSVIVT01036138001	VIT_06s0080g00330	AT3G44510.2	1e-122	alpha/beta-Hydrolases superfamily protein	0.1	2.88555	28.86	4.85	0.0405754
GSVIVT01027454001	VIT_15s0048g02430	AT4G10500.1	3e-124	2-oxoglutarate (2OG) and Fe(II)-dependent oxygenase superfamily protein	12.2437	352.688	28.81	4.85	3.2057e-14
GSVIVT01035693001	VIT_04s0008g04050	AT5G25610.1	9e-56	BURP domain-containing protein	1.13104	32.4743	28.71	4.84	5.64498e-06
GSVIVT01033503001	VIT_08s0007g06440	-	-	Unknown	0.1	2.85661	28.57	4.84	0.0405063
GSVIVT01003861001	VIT_00s0211g00180	AT4G37940.1	5e-79	AGAMOUS-like 21	0.1	2.84727	28.47	4.83	0.0276692
GSVIVT01036171001	VIT_06s0080g00120	AT4G33790.1	1e-180	Jojoba acyl CoA reductase-related male sterility protein	1.08569	30.7499	28.32	4.82	3.41821e-06
GSVIVT01005081001	VIT_07s0255g00030	AT2G23540.1	5e-159	GDSL-like Lipase/Acylhydrolase superfamily protein	2.66921	74.9759	28.09	4.81	7.56916e-08
GSVIVT01024781001	VIT_06s0004g06210	AT5G58860.1	0	cytochrome P450, family 86, subfamily A, polypeptide 1	4.16973	116.888	28.03	4.81	2.63842e-10
GSVIVT01037247001	VIT_06s0009g03680	AT1G30200.2	2e-30	F-box family protein	5.26794	147.356	27.97	4.81	2.98847e-12
GSVIVT01012568001	VIT_16s0115g00170	AT3G12960.1	2e-20	unknown protein; Has 44 Blast hits to 44 proteins in 14 species: Archae - 0; Bacteria - 0; Metazoa - 0; Fungi - 0; Plants - 44; Viruses - 0; Other Eukaryotes - 0 (source: NCBI BLink).	0.1	2.79093	27.91	4.8	0.0228747
GSVIVT01009716001	VIT_18s0001g12530	AT4G39250.1	8e-27	RAD-like 1	68.2901	1901.51	27.84	4.8	8.61513e-27
GSVIVT01033031001	VIT_14s0068g01480	-	-	Unknown	0.477399	13.2748	27.81	4.8	0.00026452
GSVIVT01028040001	VIT_07s0005g00720	AT1G02810.1	0	Plant invertase/pectin methylesterase inhibitor superfamily	2.25152	62.5131	27.76	4.8	1.93164e-07
GSVIVT01019205001	VIT_15s0024g01670	AT4G23180.1	2e-109	cysteine-rich RLK (RECEPTOR-like protein kinase) 10	1.25949	34.7163	27.56	4.78	7.83522e-06
GSVIVT01021739001	VIT_10s0003g05580	AT1G30700.1	1e-83	FAD-binding Berberine family protein	10.7492	294.564	27.4	4.78	2.01953e-21
GSVIVT01031241001	VIT_14s0060g01180	AT1G23380.1	8e-67	KNOTTED1-like homeobox gene 6	0.492876	13.2854	26.95	4.75	0.000557498
GSVIVT01036524001	VIT_14s0083g00840	AT5G15720.1	2e-71	GDSL-motif lipase 7	0.1	2.65551	26.56	4.73	0.0222914
GSVIVT01021745001	VIT_10s0003g05620	AT1G30700.1	2e-59	FAD-binding Berberine family protein	13.9828	369.731	26.44	4.72	7.495e-13
GSVIVT01038661001	VIT_16s0098g00800	AT4G27590.1	2e-32	Heavy metal transport/detoxification superfamily protein	0.1	2.62943	26.29	4.72	0.0222009
GSVIVT01000192001	VIT_07s0129g00800	AT4G37360.1	1e-102	cytochrome P450, family 81, subfamily D, polypeptide 2	7.64307	198.615	25.99	4.7	1.19871e-16
GSVIVT01008890001	VIT_18s0001g03180	AT4G08290.1	5e-114	nodulin MtN21 /EamA-like transporter family protein	5.89081	153.009	25.97	4.7	7.84719e-12
GSVIVT01027186001	VIT_15s0046g00130	AT4G00910.1	4e-140	Aluminium activated malate transporter family protein	3.95009	102.588	25.97	4.7	4.33576e-09
GSVIVT01000191001	VIT_07s0129g00820	-	-	Unknown	0.1	2.5821	25.82	4.69	0.0318288
GSVIVT01017588001	VIT_09s0002g09250	AT4G31940.1	3e-132	cytochrome P450, family 82, subfamily C, polypeptide 4	0.319083	8.14891	25.54	4.67	0.0046613
GSVIVT01027420001	VIT_15s0048g02750	-	-	Unknown	10.2317	261.107	25.52	4.67	5.35265e-21
GSVIVT01012343001	VIT_18s0122g00690	AT5G09360.1	0	laccase 14	80.2198	2017.88	25.15	4.65	8.20471e-35
GSVIVT01025343001	VIT_06s0004g01440	AT2G44480.1	3e-144	beta glucosidase 17	18.4059	455.398	24.74	4.63	8.54311e-26
GSVIVT01037892001	VIT_03s0091g00310	AT2G14960.1	9e-140	Auxin-responsive GH3 family protein	147.31	3626.4	24.62	4.62	3.48347e-35
GSVIVT01031441001	VIT_06s0061g00960	AT5G22860.1	3e-134	Serine carboxypeptidase S28 family protein	0.181501	4.4656	24.6	4.62	0.0249617
GSVIVT01009301001	VIT_18s0001g08660	-	-	Unknown	3.5073	84.8914	24.2	4.6	4.9176e-09
GSVIVT01007421001	VIT_00s0556g00010	AT5G65090.1	8e-136	DNAse I-like superfamily protein	0.159541	3.84937	24.13	4.59	0.0178342
GSVIVT01023824001	VIT_03s0038g04390	AT1G20440.1	6e-05	cold-regulated 47	1.94948	47.024	24.12	4.59	4.2774e-06
GSVIVT01017845001	VIT_05s0020g02260	AT5G18840.1	3e-147	Major facilitator superfamily protein	0.181501	4.34341	23.93	4.58	0.0197292
GSVIVT01026969001	VIT_15s0046g02150	AT5G41570.1	3e-44	WRKY DNA-binding protein 24	2.07281	49.5225	23.89	4.58	1.12801e-06
GSVIVT01018305001	VIT_15s0021g01270	AT5G51160.1	9e-11	Ankyrin repeat family protein	1.78872	42.6914	23.87	4.58	1.70772e-06
GSVIVT01000603001	VIT_01s0137g00070	AT1G67730.1	2e-91	beta-ketoacyl reductase 1	0.173794	4.13006	23.76	4.57	0.0286525
GSVIVT01011692001	VIT_01s0011g05430	AT1G14870.1	6e-52	PLANT CADMIUM RESISTANCE 2	0.957248	22.7341	23.75	4.57	0.000144405
GSVIVT01028206001	VIT_07s0005g02240	AT2G37280.1	2e-61	pleiotropic drug resistance 5	0.1	2.36576	23.66	4.56	0.0247491
GSVIVT01010385001	VIT_01s0010g03040	AT3G50770.1	1e-30	calmodulin-like 41	0.702882	16.5985	23.61	4.56	0.000272093
GSVIVT01011392001	VIT_05s0029g00380	-	-	Unknown	0.1	2.33146	23.31	4.54	0.0449994
GSVIVT01038116001	VIT_05s0094g00270	AT3G54420.1	1e-85	homolog of carrot EP3-3 chitinase	0.1	2.32544	23.25	4.54	0.0449437
GSVIVT01032625001	VIT_13s0067g03750	AT3G53510.1	0	ABC-2 type transporter family protein	3.79672	86.4447	22.77	4.51	3.21301e-08
GSVIVT01034833001	VIT_18s0075g00700	AT5G09360.1	3e-85	laccase 14	7.08815	158.784	22.4	4.49	2.43502e-10
GSVIVT01012378001	VIT_13s0067g00460	AT5G19440.1	5e-127	NAD(P)-binding Rossmann-fold superfamily protein	2.58346	57.7428	22.35	4.48	1.73311e-06
GSVIVT01019953001	VIT_01s0026g02700	AT1G69500.1	0	cytochrome P450, family 704, subfamily B, polypeptide 1	0.319083	7.06899	22.15	4.47	0.00732551
GSVIVT01026762001	VIT_15s0045g01140	AT1G29000.1	2e-46	Heavy metal transport/detoxification superfamily protein	0.159541	3.50858	21.99	4.46	0.0368946
GSVIVT01013874001	VIT_16s0013g00590	AT5G07475.1	6e-31	Cupredoxin superfamily protein	2.55144	55.8873	21.9	4.45	1.73311e-06
GSVIVT01022910001	VIT_12s0034g01920	-	-	Unknown	5.51037	118.817	21.56	4.43	2.29806e-08
GSVIVT01032256001	VIT_11s0065g00350	AT2G30490.1	2e-84	cinnamate-4-hydroxylase	37.067	792.986	21.39	4.42	2.98385e-15
GSVIVT01002031001	VIT_00s0586g00030	AT4G27450.1	2e-97	Aluminium induced protein with YGL and LRDR motifs	12.6131	268.863	21.32	4.41	4.03121e-12
GSVIVT01034850001	VIT_18s0075g01030	AT5G48100.1	2e-16	Laccase/Diphenol oxidase family protein	2.77866	58.9792	21.23	4.41	1.44299e-06
GSVIVT01001181001	VIT_07s0151g00700	AT2G48140.1	6e-16	Bifunctional inhibitor/lipid-transfer protein/seed storage 2S albumin superfamily protein	0.977982	20.6806	21.15	4.4	0.000106336
GSVIVT01014222001	VIT_19s0014g01540	AT5G52860.1	1e-107	ABC-2 type transporter family protein	0.811959	17.1142	21.08	4.4	0.000490353
GSVIVT01021549001	VIT_10s0003g04080	-	-	Unknown	5.83617	122.908	21.06	4.4	1.69366e-10
GSVIVT01023153001	VIT_12s0035g01760	-	-	Unknown	0.159541	3.33755	20.92	4.39	0.0284343
GSVIVT01021734001	VIT_10s0003g05550	AT1G30700.1	3e-37	FAD-binding Berberine family protein	12.8671	268.983	20.9	4.39	2.20071e-11
GSVIVT01031580001	VIT_05s0062g00270	AT4G14090.1	8e-46	UDP-Glycosyltransferase superfamily protein	122.713	2556.02	20.83	4.38	8.46313e-23
GSVIVT01018292001	VIT_15s0021g01390	AT3G60280.1	7e-27	uclacyanin 3	0.478624	9.9495	20.79	4.38	0.00438713
GSVIVT01018041001	VIT_05s0020g04090	AT3G22830.1	5e-40	heat shock transcription factor A6B	0.355295	7.38499	20.79	4.38	0.00664228
GSVIVT01028171001	VIT_07s0005g01950	AT3G06490.1	5e-71	myb domain protein 108	2.34733	48.2046	20.54	4.36	4.5558e-06
GSVIVT01021134001	VIT_10s0003g00470	AT4G35160.1	2e-27	O-methyltransferase family protein	22.5577	460.976	20.44	4.35	2.33042e-12
GSVIVT01009973001	VIT_18s0001g14920	AT1G20180.1	2e-77	Protein of unknown function (DUF677)	3.04834	62.2163	20.41	4.35	4.46152e-07
GSVIVT01024592001	VIT_06s0004g07790	AT2G40470.1	3e-65	LOB domain-containing protein 15	30.025	608.55	20.27	4.34	4.74308e-23
GSVIVT01031581001	VIT_05s0062g00300	AT4G15550.1	2e-74	indole-3-acetate beta-D-glucosyltransferase	184.696	3700.45	20.04	4.32	3.1446e-21
GSVIVT01007435001	VIT_00s0561g00020	AT4G27450.1	2e-97	Aluminium induced protein with YGL and LRDR motifs	8.08295	161.899	20.03	4.32	9.08665e-10
GSVIVT01030639001	VIT_12s0059g02640	AT2G32300.1	2e-27	uclacyanin 1	0.530455	10.6239	20.03	4.32	0.00175164
GSVIVT01021736001	VIT_10s0003g05570	AT1G30700.1	9e-38	FAD-binding Berberine family protein	1.59	31.8081	20.01	4.32	8.79925e-05
GSVIVT01008168001	VIT_17s0000g04760	AT1G73880.1	2e-64	UDP-glucosyl transferase 89B1	1.53977	30.3791	19.73	4.3	4.38214e-05
GSVIVT01031882001	VIT_03s0063g01790	AT3G18950.1	5e-103	Transducin/WD40 repeat-like superfamily protein	91.6839	1798.51	19.62	4.29	1.45719e-34
GSVIVT01001742001	VIT_00s0279g00100	AT5G24580.3	2e-08	Heavy metal transport/detoxification superfamily protein	0.1	1.95711	19.57	4.29	0.0489399
GSVIVT01011690001	VIT_01s0011g05440	AT1G14870.1	2e-52	PLANT CADMIUM RESISTANCE 2	3.0675	59.4002	19.36	4.28	9.73794e-06
GSVIVT01029182001	VIT_11s0052g01110	AT1G51680.1	0	4-coumarate:CoA ligase 1	0.63694	12.2735	19.27	4.27	0.00101193
GSVIVT01006308001	VIT_00s0346g00110	AT4G37990.1	6e-151	elicitor-activated gene 3-2	8.97051	171.655	19.14	4.26	1.63888e-09
GSVIVT01009264001	VIT_18s0001g08300	AT1G50020.1	5e-40	unknown protein; FUNCTIONS IN: molecular_function unknown; INVOLVED IN: biological_process unknown; LOCATED IN: chloroplast thylakoid membrane, chloroplast; EXPRESSED IN: 24 plant structures; EXPRESSED DURING: 15 growth stages; Has 72 Blast hits to 72 proteins in 27 species: Archae - 0; Bacteria - 0; Metazoa - 0; Fungi - 0; Plants - 72; Viruses - 0; Other Eukaryotes - 0 (source: NCBI BLink).	95.9212	1812.51	18.9	4.24	3.66562e-16
GSVIVT01018009001	VIT_05s0020g03740	AT3G22600.1	2e-21	Bifunctional inhibitor/lipid-transfer protein/seed storage 2S albumin superfamily protein	1.39922	26.3055	18.8	4.23	0.000121804
GSVIVT01029188001	VIT_11s0052g01060	AT5G57500.1	2e-112	Galactosyltransferase family protein	0.884383	16.4073	18.55	4.21	0.000791108
GSVIVT01018395001	VIT_15s0021g00330	AT1G32450.1	0	nitrate transporter 1.5	183.528	3388.85	18.47	4.21	4.85284e-20
GSVIVT01017928001	VIT_05s0020g03050	AT5G26230.1	9e-08	unknown protein; FUNCTIONS IN: molecular_function unknown; INVOLVED IN: biological_process unknown; LOCATED IN: chloroplast; EXPRESSED IN: 22 plant structures; EXPRESSED DURING: 13 growth stages; Has 1807 Blast hits to 1807 proteins in 277 species: Archae - 0; Bacteria - 0; Metazoa - 736; Fungi - 347; Plants - 385; Viruses - 0; Other Eukaryotes - 339 (source: NCBI BLink).	27.3171	495.719	18.15	4.18	1.06246e-21
GSVIVT01018622001	VIT_16s0022g00700	AT2G45220.1	6e-112	Plant invertase/pectin methylesterase inhibitor superfamily	3.46144	62.2281	17.98	4.17	5.75422e-06
GSVIVT01036509001	VIT_14s0083g00700	-	-	Unknown	0.1	1.79711	17.97	4.17	0.0444286
GSVIVT01027810001	VIT_05s0049g01010	AT3G23250.1	2e-58	myb domain protein 15	0.266027	4.74854	17.85	4.16	0.0153357
GSVIVT01030549001	VIT_12s0059g01790	AT4G35160.1	1e-32	O-methyltransferase family protein	6.30224	111.879	17.75	4.15	5.50699e-07
GSVIVT01004508001	VIT_00s1389g00010	AT4G37990.1	3e-143	elicitor-activated gene 3-2	2.17534	38.4335	17.67	4.14	2.70351e-05
GSVIVT01023245001	VIT_12s0035g01000	AT1G72060.1	5e-16	serine-type endopeptidase inhibitors	49.7643	871.891	17.52	4.13	2.54647e-31
GSVIVT01035554001	VIT_04s0008g02710	AT2G24430.1	4e-92	NAC domain containing protein 38	0.530455	9.2717	17.48	4.13	0.00559438
GSVIVT01017666001	VIT_05s0020g00600	AT1G48130.1	1e-91	1-cysteine peroxiredoxin 1	4.07276	69.5242	17.07	4.09	7.25539e-06
GSVIVT01030451001	VIT_12s0059g00860	AT1G62280.1	2e-22	SLAC1 homologue 1	0.514836	8.73513	16.97	4.08	0.00660425
GSVIVT01011045001	VIT_07s0104g00850	AT5G35960.1	2e-113	Protein kinase family protein	18.5443	310.799	16.76	4.07	4.06391e-14
GSVIVT01019584001	VIT_02s0025g01900	AT4G23990.1	0	cellulose synthase like G3	116.96	1912.89	16.36	4.03	3.92243e-34
GSVIVT01034164001	VIT_08s0007g00430	AT3G55470.2	1e-31	Calcium-dependent lipid-binding (CaLB domain) family protein	0.266027	4.34641	16.34	4.03	0.0222727
GSVIVT01015439001	VIT_11s0016g04400	AT1G03390.1	1e-165	HXXXD-type acyl-transferase family protein	0.363002	5.90088	16.26	4.02	0.0169169
GSVIVT01006458001	VIT_00s0371g00050	AT4G37990.1	2e-151	elicitor-activated gene 3-2	10.2238	165.251	16.16	4.01	2.15318e-08
GSVIVT01010591001	VIT_16s0100g00750	-	-	Unknown	15.5299	249.699	16.08	4.01	1.08388e-09
GSVIVT01014285001	VIT_19s0014g02180	-	-	Unknown	3.38867	54.2683	16.01	4	5.06361e-05
GSVIVT01028313001	VIT_07s0005g03200	AT3G23230.1	4e-24	Integrase-type DNA-binding superfamily protein	4.97362	79.1215	15.91	3.99	0.00088879
GSVIVT01032513001	VIT_14s0066g01670	AT3G01420.1	0	Peroxidase superfamily protein	30.8003	487.677	15.83	3.98	4.81566e-12
GSVIVT01031940001	VIT_03s0063g02330	-	-	Unknown	16.5446	259.691	15.7	3.97	1.22806e-11
GSVIVT01024653001	VIT_06s0004g07250	AT2G30150.1	4e-135	UDP-Glycosyltransferase superfamily protein	4.48213	70.2245	15.67	3.97	2.36058e-05
GSVIVT01032365001	VIT_14s0066g00170	AT3G50660.1	3e-91	Cytochrome P450 superfamily protein	1.84832	28.9377	15.66	3.97	0.000125975
GSVIVT01017634001	VIT_05s0020g00330	AT1G56600.1	2e-105	galactinol synthase 2	237.271	3666.19	15.45	3.95	1.01883e-34
GSVIVT01021035001	VIT_05s0029g00370	AT2G31980.1	8e-05	PHYTOCYSTATIN 2	0.439821	6.77674	15.41	3.95	0.00863816
GSVIVT01020224001	VIT_01s0026g00220	AT3G48000.1	0	aldehyde dehydrogenase 2B4	1709.55	26338.6	15.41	3.95	8.88484e-11
GSVIVT01034938001	VIT_05s0077g00430	AT1G56600.1	4e-105	galactinol synthase 2	561.753	8524.81	15.18	3.92	2.626e-31
GSVIVT01032447001	VIT_14s0066g01060	AT5G14650.1	6e-144	Pectin lyase-like superfamily protein	3.67038	55.4624	15.11	3.92	6.79539e-05
GSVIVT01001812001	VIT_14s0171g00150	-	-	Unknown	3.13177	47.2444	15.09	3.92	0.000107507
GSVIVT01015780001	VIT_03s0017g01400	-	-	Unknown	10.2534	154.341	15.05	3.91	4.55478e-08
GSVIVT01026045001	VIT_18s0041g00850	AT2G16060.1	5e-20	hemoglobin 1	0.422744	6.36336	15.05	3.91	0.0112475
GSVIVT01015508001	VIT_11s0016g05010	AT1G80160.1	5e-59	Lactoylglutathione lyase / glyoxalase I family protein	71.5322	1075.37	15.03	3.91	1.63622e-32
GSVIVT01021307001	VIT_10s0003g02100	AT1G29660.1	4e-79	GDSL-like Lipase/Acylhydrolase superfamily protein	63.4001	952.807	15.03	3.91	1.07213e-09
GSVIVT01012752001	VIT_18s0117g00550	AT5G48100.1	2e-37	Laccase/Diphenol oxidase family protein	7.43452	111.541	15	3.91	4.54589e-07
GSVIVT01019601001	VIT_02s0025g02080	AT4G10850.1	3e-76	Nodulin MtN3 family protein	0.363002	5.43689	14.98	3.9	0.0254034
GSVIVT01030043001	VIT_12s0057g00510	AT5G48130.1	4e-143	Phototropic-responsive NPH3 family protein	1.73552	25.8861	14.92	3.9	0.000303417
GSVIVT01026621001	VIT_04s0044g00270	AT4G38540.1	8e-75	FAD/NAD(P)-binding oxidoreductase family protein	147.228	2193.65	14.9	3.9	2.30493e-33
GSVIVT01014085001	VIT_19s0014g00250	AT1G78560.1	2e-117	Sodium Bile acid symporter family	2.0453	30.3663	14.85	3.89	0.000352665
GSVIVT01018306001	VIT_15s0021g01260	AT5G51160.1	5e-15	Ankyrin repeat family protein	5.20446	77.2161	14.84	3.89	5.60418e-06
GSVIVT01019134001	VIT_04s0023g00230	AT5G08350.1	5e-63	GRAM domain-containing protein / ABA-responsive protein-related	1.36301	20.2066	14.82	3.89	0.000927964
GSVIVT01030227001	VIT_08s0058g00930	AT3G08860.1	0	PYRIMIDINE 4	21.9536	322.588	14.69	3.88	7.45869e-12
GSVIVT01013738001	VIT_01s0127g00700	-	-	Unknown	33.2204	487.627	14.68	3.88	5.07711e-12
GSVIVT01028220001	VIT_07s0005g02370	AT3G62020.1	1e-70	germin-like protein 10	0.347588	5.04452	14.51	3.86	0.0300608
GSVIVT01025594001	VIT_08s0040g02730	AT3G09520.1	2e-167	exocyst subunit exo70 family protein H4	122.622	1775.03	14.48	3.86	1.45719e-34
GSVIVT01026962001	VIT_15s0046g02220	AT3G61510.1	6e-164	ACC synthase 1	3.26752	47.2716	14.47	3.85	4.77412e-05
GSVIVT01000602001	VIT_01s0137g00080	AT1G23800.1	2e-170	aldehyde dehydrogenase 2B7	39.6747	572.764	14.44	3.85	1.05164e-13
GSVIVT01028111001	-	-	-	Unknown	0.347588	5.00317	14.39	3.85	0.0391244
GSVIVT01026707001	VIT_15s0045g00370	AT3G03530.1	4e-39	non-specific phospholipase C4	11.5929	166.244	14.34	3.84	1.96356e-07
GSVIVT01033746001	VIT_08s0007g04180	AT3G10040.1	3e-81	sequence-specific DNA binding transcription factors	51.0778	725.57	14.21	3.83	4.8472e-16
GSVIVT01008191001	VIT_17s0000g04610	AT1G74000.1	8e-69	strictosidine synthase 3	1.06373	15.0859	14.18	3.83	0.0014884
GSVIVT01024478001	VIT_16s0039g02740	AT5G07440.1	5e-10	glutamate dehydrogenase 2	0.341042	4.80167	14.08	3.82	0.0488564
GSVIVT01024114001	VIT_03s0038g01400	AT1G50180.1	5e-123	NB-ARC domain-containing disease resistance protein	2.92473	41.1044	14.05	3.81	0.000199362
GSVIVT01019893001	VIT_02s0025g04730	AT1G12550.1	1e-22	D-isomer specific 2-hydroxyacid dehydrogenase family protein	28.309	396.843	14.02	3.81	4.78809e-10
GSVIVT01033063001	VIT_14s0068g01770	AT5G13080.1	1e-43	WRKY DNA-binding protein 75	2.07182	29.0192	14.01	3.81	0.000173064
GSVIVT01027944001	VIT_05s0049g02240	AT1G04560.1	3e-43	AWPM-19-like family protein	5.55751	77.5525	13.95	3.8	1.0233e-05
GSVIVT01027717001	VIT_05s0049g00050	AT4G24000.1	3e-124	cellulose synthase like G2	73.4125	1024.08	13.95	3.8	1.94407e-13
GSVIVT01014244001	VIT_19s0014g01760	AT4G35290.2	1e-86	glutamate receptor 2	1.65099	22.9081	13.88	3.79	0.000680018
GSVIVT01013202001	VIT_02s0012g00880	AT4G17800.1	8e-66	Predicted AT-hook DNA-binding family protein	2.96633	41.0349	13.83	3.79	0.000234076
GSVIVT01012043001	VIT_01s0011g02170	AT1G48930.1	0	glycosyl hydrolase 9C1	0.347588	4.77344	13.73	3.78	0.0356634
GSVIVT01030481001	VIT_12s0059g01120	AT4G15417.1	2e-63	RNAse II-like 1	13.4376	184.342	13.72	3.78	1.34124e-07
GSVIVT01009456001	VIT_18s0001g10180	AT5G42830.1	2e-60	HXXXD-type acyl-transferase family protein	62.1037	848.548	13.66	3.77	2.40035e-13
GSVIVT01031484001	VIT_06s0061g00570	AT3G28960.1	2e-77	Transmembrane amino acid transporter family protein	14.09	189.864	13.48	3.75	1.33595e-07
GSVIVT01015789001	VIT_03s0017g01460	-	-	Unknown	65.5379	880.98	13.44	3.75	1.38121e-12
GSVIVT01008816001	VIT_18s0001g01960	AT1G11050.1	4e-44	Protein kinase superfamily protein	15.0579	202.13	13.42	3.75	1.32764e-07
GSVIVT01020066001	VIT_01s0026g01690	AT3G54320.1	7e-72	Integrase-type DNA-binding superfamily protein	1.32537	17.7427	13.39	3.74	0.00102183
GSVIVT01035360001	VIT_04s0008g00870	AT1G17710.1	1e-90	Pyridoxal phosphate phosphatase-related protein	4.34014	58.0052	13.36	3.74	2.8406e-05
GSVIVT01015781001	VIT_03s0017g01410	-	-	Unknown	138.873	1806.35	13.01	3.7	5.71442e-13
GSVIVT01011406001	VIT_14s0108g00690	AT3G28960.1	3e-138	Transmembrane amino acid transporter family protein	44.2369	573.305	12.96	3.7	5.86045e-11
GSVIVT01030320001	VIT_08s0058g00210	AT5G59720.1	3e-32	heat shock protein 18.2	0.477399	6.1505	12.88	3.69	0.0164125
GSVIVT01019565001	VIT_02s0025g01730	AT5G46290.1	0	3-ketoacyl-acyl carrier protein synthase I	2.40707	30.9111	12.84	3.68	0.00032004
GSVIVT01030261001	VIT_08s0058g00660	AT3G02750.1	1e-83	Protein phosphatase 2C family protein	0.758903	9.72746	12.82	3.68	0.00824771
GSVIVT01024353001	VIT_16s0039g01710	AT3G02940.1	2e-74	myb domain protein 107	0.682084	8.65826	12.69	3.67	0.0108162
GSVIVT01014703001	VIT_19s0015g00710	AT1G55850.1	0	cellulose synthase like E1	47.7966	603.656	12.63	3.66	2.2475e-12
GSVIVT01020827001	VIT_12s0028g00980	AT2G38300.1	5e-22	myb-like HTH transcriptional regulator family protein	24.2279	303.551	12.53	3.65	3.69585e-09
GSVIVT01009104001	VIT_18s0001g06790	AT5G65380.1	0	MATE efflux family protein	185.316	2312.97	12.48	3.64	5.81378e-25
GSVIVT01011859001	VIT_01s0011g03850	-	-	Unknown	4.89914	61.1081	12.47	3.64	8.01335e-05
GSVIVT01031665001	VIT_05s0062g01150	AT5G16740.1	2e-121	Transmembrane amino acid transporter family protein	45.3843	564.168	12.43	3.64	1.10295e-07
GSVIVT01015788001	VIT_03s0017g01450	-	-	Unknown	19.4372	239.794	12.34	3.62	4.55478e-08
GSVIVT01024785001	VIT_06s0004g06170	-	-	Unknown	587.292	7221.91	12.3	3.62	7.64602e-10
GSVIVT01025740001	VIT_08s0040g01290	AT2G26850.1	1e-73	F-box family protein	27.3246	333.657	12.21	3.61	3.32725e-09
GSVIVT01011401001	VIT_14s0108g00630	AT3G28960.1	3e-137	Transmembrane amino acid transporter family protein	148.242	1800.42	12.15	3.6	1.20455e-12
GSVIVT01019691001	VIT_02s0025g02920	AT5G54160.1	8e-108	O-methyltransferase 1	62.7335	757.041	12.07	3.59	5.97573e-14
GSVIVT01017836001	VIT_05s0020g02170	AT5G18840.1	0	Major facilitator superfamily protein	212.551	2558.93	12.04	3.59	2.82385e-17
GSVIVT01010353001	VIT_01s0010g02680	AT5G14280.1	2e-27	DNA-binding storekeeper protein-related	1.66379	19.7061	11.84	3.57	0.00187909
GSVIVT01033504001	VIT_08s0007g06430	-	-	Unknown	0.422744	5.00198	11.83	3.56	0.0389858
GSVIVT01022712001	VIT_02s0033g00770	AT5G22300.1	4e-128	nitrilase 4	71.3083	843.711	11.83	3.56	3.53987e-13
GSVIVT01019005001	VIT_04s0023g01390	AT2G18540.1	2e-107	RmlC-like cupins superfamily protein	1.34105	15.8367	11.81	3.56	0.00510667
GSVIVT01005915001	VIT_00s0309g00050	AT4G17030.1	3e-69	expansin-like B1	0.536796	6.32105	11.78	3.56	0.0355001
GSVIVT01002105001	VIT_00s0615g00010	AT4G37990.1	9e-144	elicitor-activated gene 3-2	4.98954	58.636	11.75	3.55	0.000116853
GSVIVT01023697001	VIT_11s0037g00870	AT1G16060.1	9e-82	ARIA-interacting double AP2 domain protein	0.500583	5.86783	11.72	3.55	0.0279882
GSVIVT01006042001	VIT_00s0324g00050	AT1G22340.1	7e-95	UDP-glucosyl transferase 85A7	26.7352	313.036	11.71	3.55	7.31889e-09
GSVIVT01010572001	VIT_16s0100g01040	AT5G13930.1	1e-159	Chalcone and stilbene synthase family protein	72.6198	845.246	11.64	3.54	7.48201e-11
GSVIVT01010579001	VIT_16s0100g00930	AT5G13930.1	4e-36	Chalcone and stilbene synthase family protein	17.5515	204.078	11.63	3.54	1.38105e-06
GSVIVT01009097001	VIT_18s0001g06650	AT1G72210.1	2e-51	basic helix-loop-helix (bHLH) DNA-binding superfamily protein	1.20643	13.9872	11.59	3.54	0.00279021
GSVIVT01017954001	VIT_05s0020g03280	AT1G31690.1	0	Copper amine oxidase family protein	213.233	2467.5	11.57	3.53	3.17127e-20
GSVIVT01010561001	VIT_16s0100g01140	AT5G13930.1	3e-104	Chalcone and stilbene synthase family protein	78.2805	904.652	11.56	3.53	2.53846e-12
GSVIVT01006001001	VIT_13s0320g00050	AT2G18370.1	2e-08	Bifunctional inhibitor/lipid-transfer protein/seed storage 2S albumin superfamily protein	0.900002	10.3522	11.5	3.52	0.00953678
GSVIVT01017952001	VIT_05s0020g03260	AT1G31690.1	0	Copper amine oxidase family protein	5.9983	68.5532	11.43	3.51	0.000106556
GSVIVT01026482001	VIT_04s0044g01370	AT1G21450.1	7e-61	SCARECROW-like 1	0.826212	9.40373	11.38	3.51	0.0201778
GSVIVT01022147001	VIT_07s0031g00830	AT4G37070.2	1e-116	Acyl transferase/acyl hydrolase/lysophospholipase superfamily protein	18.7193	212.5	11.35	3.5	5.79018e-07
GSVIVT01010118001	VIT_01s0010g00670	AT3G30380.2	5e-127	alpha/beta-Hydrolases superfamily protein	0.688771	7.81621	11.35	3.5	0.00983876
GSVIVT01010568001	VIT_16s0100g01070	AT5G13930.1	9e-58	Chalcone and stilbene synthase family protein	75.4706	855.279	11.33	3.5	1.5099e-12
GSVIVT01028785001	VIT_16s0050g01920	AT5G24080.1	5e-180	Protein kinase superfamily protein	9.30551	105.424	11.33	3.5	9.0418e-05
GSVIVT01005998001	VIT_13s0320g00030	AT2G44260.1	9e-174	Plant protein of unknown function (DUF946)	42.2651	477.133	11.29	3.5	1.14472e-11
GSVIVT01010554001	VIT_16s0100g01190	AT5G13930.1	3e-127	Chalcone and stilbene synthase family protein	326.116	3679.68	11.28	3.5	6.75281e-13
GSVIVT01014587001	VIT_19s0014g05090	AT1G11530.1	9e-43	C-terminal cysteine residue is changed to a serine 1	20.1717	226.767	11.24	3.49	3.57361e-07
GSVIVT01026527001	VIT_04s0044g00970	AT4G14620.1	6e-35	Protein of unknown function (DUF506)	6.88303	77.3753	11.24	3.49	7.10801e-05
GSVIVT01011858001	VIT_01s0011g03850	AT1G68390.1	1e-105	Core-2/I-branching beta-1,6-N-acetylglucosaminyltransferase family protein	53.3197	598.506	11.22	3.49	3.2498e-10
GSVIVT01015589001	VIT_11s0016g05770	AT5G20250.3	0	Raffinose synthase family protein	1117.94	12470	11.15	3.48	1.0104e-09
GSVIVT01009848001	VIT_18s0001g13760	AT5G25140.1	8e-74	cytochrome P450, family 71, subfamily B, polypeptide 13	0.674377	7.52145	11.15	3.48	0.0231336
GSVIVT01021568001	VIT_10s0003g04230	AT1G30370.1	1e-91	alpha/beta-Hydrolases superfamily protein	2.96095	33.0188	11.15	3.48	0.00103574
GSVIVT01004598001	VIT_00s0262g00120	AT4G23180.1	1e-73	cysteine-rich RLK (RECEPTOR-like protein kinase) 10	7.13484	79.4947	11.14	3.48	0.000123559
GSVIVT01008968001	VIT_18s0001g04630	AT2G13810.1	3e-171	AGD2-like defense response protein 1	19.68	219.238	11.14	3.48	3.41063e-07
GSVIVT01008575001	VIT_17s0000g01090	AT1G08510.1	4e-89	fatty acyl-ACP thioesterases B	2.06754	23.0085	11.13	3.48	0.00101551
GSVIVT01008979001	VIT_18s0001g04800	AT4G39700.1	1e-53	Heavy metal transport/detoxification superfamily protein	4.08569	45.4655	11.13	3.48	0.000404869
GSVIVT01010590001	VIT_16s0100g00770	AT5G13930.1	1e-162	Chalcone and stilbene synthase family protein	205.723	2284.87	11.11	3.47	2.51568e-12
GSVIVT01010557001	VIT_16s0100g01160	AT5G13930.1	7e-15	Chalcone and stilbene synthase family protein	7.30185	81.0345	11.1	3.47	0.00010521
GSVIVT01023846001	VIT_03s0038g04170	AT5G06740.1	1e-106	Concanavalin A-like lectin protein kinase family protein	5.56569	61.1639	10.99	3.46	0.000380992
GSVIVT01020478001	VIT_19s0027g00230	AT1G56010.2	1e-76	NAC domain containing protein 1	468.131	5137.27	10.97	3.46	1.192e-10
GSVIVT01013208001	VIT_02s0012g00830	AT4G17030.1	1e-48	expansin-like B1	43.0962	472.748	10.97	3.46	7.97157e-10
GSVIVT01016486001	VIT_13s0019g02190	-	-	Unknown	2.29966	25.1773	10.95	3.45	0.00288339
GSVIVT01021566001	VIT_10s0003g04210	AT1G30370.1	4e-46	alpha/beta-Hydrolases superfamily protein	1.78858	19.5259	10.92	3.45	0.00391628
GSVIVT01038108001	VIT_05s0094g00200	AT3G54420.1	4e-71	homolog of carrot EP3-3 chitinase	3.76851	40.9862	10.88	3.44	0.000729062
GSVIVT01032961001	VIT_14s0068g00860	AT5G13910.1	9e-31	Integrase-type DNA-binding superfamily protein	0.607069	6.56212	10.81	3.43	0.0405317
GSVIVT01010585001	VIT_16s0100g00840	AT5G13930.1	7e-135	Chalcone and stilbene synthase family protein	14.6967	158.137	10.76	3.43	5.81141e-05
GSVIVT01019351001	VIT_15s0024g00440	AT3G14470.1	1e-92	NB-ARC domain-containing disease resistance protein	16.9647	180.878	10.66	3.41	7.00708e-06
GSVIVT01016540001	VIT_13s0019g01390	AT2G39530.1	7e-22	Uncharacterised protein family (UPF0497)	3.40998	36.3265	10.65	3.41	0.000990063
GSVIVT01026626001	VIT_04s0044g00230	AT4G38540.1	6e-61	FAD/NAD(P)-binding oxidoreductase family protein	19.3391	204.697	10.58	3.4	1.24978e-06
GSVIVT01029189001	VIT_11s0052g01070	AT5G57500.1	5e-93	Galactosyltransferase family protein	2.5181	26.6471	10.58	3.4	0.00180996
GSVIVT01030052001	VIT_12s0057g00620	AT3G28890.1	1e-74	receptor like protein 43	1.6898	17.7978	10.53	3.4	0.00601662
GSVIVT01010380001	VIT_01s0010g02970	AT1G76650.2	1e-19	calmodulin-like 38	0.918445	9.65709	10.51	3.39	0.0142757
GSVIVT01015590001	VIT_11s0016g05780	-	-	Unknown	26.3043	275.558	10.48	3.39	7.31421e-08
GSVIVT01028976001	VIT_16s0050g00120	AT5G52300.1	3e-21	CAP160 protein	5.17868	54.019	10.43	3.38	0.000194943
GSVIVT01011616001	VIT_01s0011g06140	AT1G66160.1	2e-47	CYS, MET, PRO, and GLY protein 1	116.702	1214.53	10.41	3.38	1.49439e-11
GSVIVT01005159001	VIT_00s0262g00020	AT4G05200.1	3e-20	cysteine-rich RLK (RECEPTOR-like protein kinase) 25	0.855878	8.87561	10.37	3.37	0.0172304
GSVIVT01010581001	VIT_16s0100g00900	AT5G13930.1	1e-136	Chalcone and stilbene synthase family protein	100.662	1037.96	10.31	3.37	8.82477e-11
GSVIVT01026431001	VIT_04s0044g01860	AT1G20925.1	5e-99	Auxin efflux carrier family protein	6.50488	66.6843	10.25	3.36	7.0423e-05
GSVIVT01006733001	VIT_00s0407g00050	-	-	Unknown	3.47589	35.5738	10.23	3.36	0.000293908
GSVIVT01022702001	VIT_02s0033g00670	AT5G22300.1	2e-130	nitrilase 4	89.735	913.931	10.18	3.35	8.71436e-12
GSVIVT01019695001	VIT_02s0025g02960	AT4G10490.1	1e-135	2-oxoglutarate (2OG) and Fe(II)-dependent oxygenase superfamily protein	148.066	1502.77	10.15	3.34	1.95414e-11
GSVIVT01010582001	VIT_16s0100g00880	AT5G13930.1	2e-142	Chalcone and stilbene synthase family protein	76.6446	777.405	10.14	3.34	2.66728e-10
GSVIVT01026627001	VIT_04s0044g00220	AT4G38540.1	3e-66	FAD/NAD(P)-binding oxidoreductase family protein	241.671	2440.3	10.1	3.34	1.14472e-11
GSVIVT01012026001	VIT_01s0011g02320	AT1G13530.1	7e-92	Protein of unknown function (DUF1262)	372.681	3754.81	10.08	3.33	9.61586e-12
GSVIVT01022699001	VIT_02s0033g00660	AT5G22300.1	3e-127	nitrilase 4	53.2707	536.196	10.07	3.33	2.3976e-10
GSVIVT01019012001	VIT_04s0023g01330	AT4G36740.1	2e-43	homeobox protein 40	0.447528	4.5009	10.06	3.33	0.0492071
GSVIVT01013544001	VIT_05s0124g00080	-	-	Unknown	17.3917	172.669	9.93	3.31	6.888e-06
GSVIVT01024303001	VIT_16s0039g01240	AT3G53260.1	1e-180	phenylalanine ammonia-lyase 2	21.8818	215.59	9.85	3.3	7.27379e-06
GSVIVT01032744001	VIT_13s0067g01970	AT5G05390.1	0	laccase 12	28.2056	277.879	9.85	3.3	6.51686e-08
GSVIVT01015203001	VIT_11s0016g02200	AT3G13750.1	0	beta galactosidase 1	613.185	6040.16	9.85	3.3	3.30989e-14
GSVIVT01025929001	VIT_18s0041g02020	AT1G76690.1	2e-139	12-oxophytodienoate reductase 2	104.39	1017.41	9.75	3.28	8.65997e-11
GSVIVT01011116001	VIT_07s0104g00180	AT1G03220.1	5e-111	Eukaryotic aspartyl protease family protein	26.6743	259.673	9.73	3.28	1.28275e-06
GSVIVT01032739001	VIT_13s0067g02050	AT2G40390.1	1e-165	unknown protein; BEST Arabidopsis thaliana protein match is: unknown protein (TAIR:AT5G64190.1); Has 75 Blast hits to 75 proteins in 11 species: Archae - 0; Bacteria - 0; Metazoa - 0; Fungi - 0; Plants - 74; Viruses - 0; Other Eukaryotes - 1 (source: NCBI BLink).	41.9813	408.329	9.73	3.28	5.28329e-08
GSVIVT01010574001	VIT_16s0100g01020	AT5G13930.1	1e-136	Chalcone and stilbene synthase family protein	74.5297	724.708	9.72	3.28	2.30852e-09
GSVIVT01010556001	VIT_16s0100g01170	AT5G13930.1	3e-117	Chalcone and stilbene synthase family protein	90.7656	873.395	9.62	3.27	1.21948e-11
GSVIVT01033388001	VIT_08s0007g07520	AT4G13180.1	3e-15	NAD(P)-binding Rossmann-fold superfamily protein	203.09	1951.59	9.61	3.26	1.16448e-11
GSVIVT01010570001	VIT_16s0100g01060	AT5G13930.1	1e-23	Chalcone and stilbene synthase family protein	15.3807	146.445	9.52	3.25	2.04092e-05
GSVIVT01028787001	VIT_16s0050g01880	AT5G24080.1	0	Protein kinase superfamily protein	12.7518	121.268	9.51	3.25	0.000165029
GSVIVT01010382001	VIT_01s0010g03040	AT1G76650.1	1e-30	calmodulin-like 38	1.64329	15.6176	9.5	3.25	0.00664025
GSVIVT01018904001	VIT_04s0023g02280	AT3G11480.1	1e-82	S-adenosyl-L-methionine-dependent methyltransferases superfamily protein	60.5934	573.751	9.47	3.24	1.00759e-09
GSVIVT01033335001	VIT_08s0007g08010	-	-	Unknown	18.7298	174.81	9.33	3.22	1.24745e-05
GSVIVT01023110001	VIT_12s0035g02100	AT2G02390.1	2e-64	glutathione S-transferase zeta 1	3.96706	36.7128	9.25	3.21	0.00215772
GSVIVT01017572001	VIT_09s0002g09140	AT5G25190.1	2e-25	Integrase-type DNA-binding superfamily protein	7.61995	70.4935	9.25	3.21	0.0006304
GSVIVT01019201001	VIT_15s0024g01700	AT4G23180.1	4e-102	cysteine-rich RLK (RECEPTOR-like protein kinase) 10	1.71967	15.8508	9.22	3.2	0.0129985
GSVIVT01015387001	VIT_11s0016g03920	AT3G18830.1	2e-126	polyol/monosaccharide transporter 5	4.07237	37.4134	9.19	3.2	0.00182795
GSVIVT01016182001	VIT_13s0019g05170	AT2G28710.1	4e-20	C2H2-type zinc finger family protein	12.2806	112.704	9.18	3.2	7.37786e-05
GSVIVT01010589001	VIT_16s0100g00780	AT5G13930.1	9e-156	Chalcone and stilbene synthase family protein	247.621	2255.41	9.11	3.19	9.41748e-11
GSVIVT01028236001	VIT_07s0005g02490	AT2G46950.1	1e-158	cytochrome P450, family 709, subfamily B, polypeptide 2	12.1421	110.412	9.09	3.18	3.7389e-05
GSVIVT01035256001	VIT_04s0079g00690	AT3G03190.1	3e-71	glutathione S-transferase F11	45.316	411.719	9.09	3.18	4.38568e-09
GSVIVT01022111001	VIT_07s0031g00450	AT4G36930.1	2e-47	basic helix-loop-helix (bHLH) DNA-binding superfamily protein	26.5588	241.299	9.09	3.18	7.35543e-07
GSVIVT01036412001	VIT_18s0001g06450	-	-	Unknown	1.31909	11.962	9.07	3.18	0.018584
GSVIVT01008484001	VIT_17s0000g01890	AT1G73410.1	8e-70	myb domain protein 54	1.48685	13.4786	9.07	3.18	0.00473263
GSVIVT01010584001	VIT_16s0100g00850	AT5G13930.1	5e-55	Chalcone and stilbene synthase family protein	28.7839	260.68	9.06	3.18	8.80091e-06
GSVIVT01035033001	VIT_05s0077g01280	AT5G49360.1	0	beta-xylosidase 1	1360.2	12216.2	8.98	3.17	8.69563e-09
GSVIVT01033978001	VIT_08s0007g02100	AT2G38152.1	4e-107	alpha 1,4-glycosyltransferase family protein	37.7576	338.582	8.97	3.16	7.50619e-07
GSVIVT01014205001	VIT_19s0014g01370	AT1G78850.1	2e-99	D-mannose binding lectin protein with Apple-like carbohydrate-binding domain	33.4732	299.609	8.95	3.16	6.45019e-08
GSVIVT01038233001	VIT_05s0094g01230	AT1G26320.1	4e-99	Zinc-binding dehydrogenase family protein	13.4507	120.08	8.93	3.16	7.08283e-05
GSVIVT01019849001	VIT_02s0025g04340	AT4G11650.1	1e-58	osmotin 34	501.982	4464.55	8.89	3.15	4.06554e-10
GSVIVT01011872001	VIT_01s0011g03730	AT1G68320.1	2e-68	myb domain protein 62	1.44767	12.8512	8.88	3.15	0.016562
GSVIVT01031724001	VIT_03s0063g00250	AT2G05920.1	3e-117	Subtilase family protein	1.02196	9.05213	8.86	3.15	0.0321336
GSVIVT01029186001	VIT_11s0052g01070	AT5G57500.1	3e-120	Galactosyltransferase family protein	16.498	145.718	8.83	3.14	9.74077e-05
GSVIVT01034151001	VIT_08s0007g00540	AT5G02230.1	3e-119	Haloacid dehalogenase-like hydrolase (HAD) superfamily protein	703.617	6206.37	8.82	3.14	6.76321e-11
GSVIVT01006218001	VIT_00s0332g00130	ATMG00960.1	5e-78	Cytochrome C assembly protein	2.46152	21.7013	8.82	3.14	0.00677464
GSVIVT01016523001	VIT_13s0019g01700	AT3G46600.3	4e-100	GRAS family transcription factor	8.20873	72.3029	8.81	3.14	0.000968392
GSVIVT01032667001	VIT_13s0067g03070	AT3G56380.1	6e-55	response regulator 17	1.94509	17.1017	8.79	3.14	0.0142841
GSVIVT01012772001	VIT_18s0117g00270	AT5G15210.1	9e-34	homeobox protein 30	2.03118	17.8479	8.79	3.14	0.00752835
GSVIVT01035013001	VIT_05s0077g01150	AT3G57270.1	2e-58	beta-1,3-glucanase 1	435.027	3814.39	8.77	3.13	3.09709e-11
GSVIVT01024295001	VIT_16s0039g01130	AT3G53260.1	0	phenylalanine ammonia-lyase 2	42.6604	374.036	8.77	3.13	4.75793e-07
GSVIVT01037210001	VIT_18s0089g00210	AT1G22880.1	0	cellulase 5	17.0652	149.541	8.76	3.13	7.85716e-05
GSVIVT01009646001	VIT_18s0001g11930	AT1G75050.1	9e-48	Pathogenesis-related thaumatin superfamily protein	7.89303	68.5644	8.69	3.12	0.000591998
GSVIVT01026708001	VIT_15s0045g00380	AT3G03520.1	0	non-specific phospholipase C3	191.972	1657.65	8.63	3.11	1.40971e-11
GSVIVT01015125001	VIT_11s0016g01530	AT5G51160.1	5e-10	Ankyrin repeat family protein	1.21298	10.4169	8.59	3.1	0.0247491
GSVIVT01029993001	VIT_12s0057g00060	-	-	Unknown	7.67087	65.8519	8.58	3.1	0.000889348
GSVIVT01027980001	VIT_07s0005g00170	AT2G47780.1	2e-53	Rubber elongation factor protein (REF)	12.4166	106.439	8.57	3.1	0.000451389
GSVIVT01010580001	VIT_16s0100g00920	AT5G13930.1	1e-142	Chalcone and stilbene synthase family protein	27.0601	231.302	8.55	3.1	0.000121804
GSVIVT01007623001	VIT_17s0000g09480	AT4G24730.2	4e-110	Calcineurin-like metallo-phosphoesterase superfamily protein	102.008	867.767	8.51	3.09	8.4569e-08
GSVIVT01023724001	VIT_11s0037g01110	AT5G57770.1	4e-91	Plant protein of unknown function (DUF828) with plant pleckstrin homology-like region	2.36714	20.0757	8.48	3.08	0.00414824
GSVIVT01011570001	VIT_01s0011g06570	AT5G06920.1	7e-13	FASCICLIN-like arabinogalactan protein 21 precursor	0.970275	8.2138	8.47	3.08	0.0298186
GSVIVT01030452001	VIT_12s0059g00870	AT4G26890.1	1e-77	mitogen-activated protein kinase kinase kinase 16	11.6016	98.1087	8.46	3.08	0.000270288
GSVIVT01034705001	VIT_13s0074g00400	AT5G03680.1	5e-99	Duplicated homeodomain-like superfamily protein	3.07145	25.9687	8.45	3.08	0.0060001
GSVIVT01025925001	VIT_18s0041g02060	AT1G76690.1	1e-133	12-oxophytodienoate reductase 2	57.5583	484.053	8.41	3.07	3.46285e-07
GSVIVT01010583001	VIT_16s0100g00940	AT5G13930.1	6e-50	Chalcone and stilbene synthase family protein	45.0539	378.723	8.41	3.07	3.09981e-06
GSVIVT01011005001	VIT_07s0104g01260	AT1G48910.1	2e-101	Flavin-containing monooxygenase family protein	469.179	3943.42	8.4	3.07	7.72064e-10
GSVIVT01008284001	VIT_17s0000g03720	AT1G67100.1	2e-66	LOB domain-containing protein 40	126.712	1063.66	8.39	3.07	4.94038e-10
GSVIVT01009614001	VIT_18s0001g11610	-	-	Unknown	8.88485	74.5607	8.39	3.07	0.000583456
GSVIVT01001603001	VIT_18s0164g00100	AT5G09360.1	0	laccase 14	14.0828	117.868	8.37	3.07	0.000227787
GSVIVT01011140001	VIT_08s0105g00190	AT2G35930.1	5e-105	plant U-box 23	23.0768	192.692	8.35	3.06	0.000108551
GSVIVT01031461001	VIT_06s0061g00760	AT5G04390.1	1e-41	C2H2-type zinc finger family protein	94.9658	791.262	8.33	3.06	1.17258e-10
GSVIVT01016541001	VIT_13s0019g01380	AT2G39530.1	1e-16	Uncharacterised protein family (UPF0497)	1.13616	9.40486	8.28	3.05	0.0406085
GSVIVT01032029001	VIT_13s0064g01480	AT3G45140.1	0	lipoxygenase 2	27.6747	228.97	8.27	3.05	1.33424e-05
GSVIVT01024305001	VIT_16s0039g01280	AT3G53260.1	0	phenylalanine ammonia-lyase 2	28.1416	231.437	8.22	3.04	4.07922e-05
GSVIVT01013786001	VIT_01s0127g00250	AT1G23390.1	6e-56	Kelch repeat-containing F-box family protein	4.50782	36.9546	8.2	3.04	0.00134495
GSVIVT01024293001	VIT_16s0039g01110	AT3G53260.1	1e-157	phenylalanine ammonia-lyase 2	37.2445	304.936	8.19	3.03	1.16886e-05
GSVIVT01006150001	VIT_00s2520g00010	AT5G56970.1	2e-144	cytokinin oxidase 3	1.03758	8.47848	8.17	3.03	0.0457027
GSVIVT01022690001	VIT_02s0033g00630	AT5G22300.1	2e-114	nitrilase 4	29.7496	242.815	8.16	3.03	2.09509e-05
GSVIVT01000187001	VIT_07s0129g00760	AT4G37360.1	3e-142	cytochrome P450, family 81, subfamily D, polypeptide 2	20.4075	166.451	8.16	3.03	0.000129436
GSVIVT01005917001	VIT_00s0309g00090	AT4G17030.1	2e-63	expansin-like B1	2.13948	17.4503	8.16	3.03	0.01357
GSVIVT01022728001	VIT_10s0003g03210	-	-	Unknown	0.885749	7.21246	8.14	3.03	0.0441634
GSVIVT01030687001	VIT_14s0006g00300	AT1G14860.1	9e-59	nudix hydrolase homolog 18	24.3836	197.905	8.12	3.02	0.00130492
GSVIVT01033370001	VIT_08s0007g07690	AT5G06860.1	2e-96	polygalacturonase inhibiting protein 1	85.1228	690.865	8.12	3.02	2.57604e-08
GSVIVT01011139001	VIT_08s0105g00180	AT2G35930.1	3e-103	plant U-box 23	21.6383	175.541	8.11	3.02	0.000237003
GSVIVT01012005001	VIT_01s0011g02480	AT1G68710.1	0	ATPase E1-E2 type family protein / haloacid dehalogenase-like hydrolase family protein	192.896	1555.22	8.06	3.01	7.27006e-09
GSVIVT01029244001	VIT_11s0052g00620	AT4G30190.1	0	H(+)-ATPase 2	116.847	941.985	8.06	3.01	1.63168e-10
GSVIVT01024315001	VIT_16s0039g01360	AT3G53260.1	2e-178	phenylalanine ammonia-lyase 2	27.2856	218.918	8.02	3	4.88291e-05
GSVIVT01021977001	VIT_14s0030g00670	AT3G06350.1	3e-141	dehydroquinate dehydratase, putative / shikimate dehydrogenase, putative	19.3929	155.422	8.01	3	0.000102651
GSVIVT01010068001	VIT_01s0010g00240	AT3G12670.1	0	CTP synthase family protein	22.4678	179.89	8.01	3	5.1663e-05
GSVIVT01010578001	VIT_16s0100g00860	AT5G13930.1	1e-21	Chalcone and stilbene synthase family protein	17.5246	139.744	7.97	3	0.000911466
GSVIVT01009462001	VIT_18s0001g10230	AT5G42830.1	1e-49	HXXXD-type acyl-transferase family protein	35.3056	281.09	7.96	2.99	1.13789e-05
GSVIVT01030137001	VIT_12s0057g01440	AT4G05030.1	1e-06	Copper transport protein family	47.0203	373.67	7.95	2.99	9.85705e-07
GSVIVT01015298001	VIT_11s0016g03080	AT5G25930.1	2e-178	Protein kinase family protein with leucine-rich repeat domain	156.214	1240.14	7.94	2.99	7.31697e-09
GSVIVT01033667001	VIT_08s0007g04860	AT2G39210.1	0	Major facilitator superfamily protein	324.973	2555.67	7.86	2.98	1.78605e-09
GSVIVT01034407001	VIT_10s0071g00430	-	-	Unknown	2.66246	20.8872	7.85	2.97	0.0135569
GSVIVT01007995001	VIT_17s0000g06290	AT1G74460.1	2e-151	GDSL-like Lipase/Acylhydrolase superfamily protein	14.6775	115.02	7.84	2.97	0.000474461
GSVIVT01015307001	VIT_11s0016g03170	AT3G16360.2	8e-34	HPT phosphotransmitter 4	39.2544	307.54	7.83	2.97	2.54508e-05
GSVIVT01003129001	VIT_00s0179g00260	AT3G63380.1	8e-124	ATPase E1-E2 type family protein / haloacid dehalogenase-like hydrolase family protein	166.199	1295.31	7.79	2.96	1.24531e-08
GSVIVT01011823001	VIT_01s0011g04220	AT4G18020.5	4e-14	CheY-like two-component responsive regulator family protein	1.68383	13.0975	7.78	2.96	0.0183078
GSVIVT01033199001	VIT_04s0069g01010	AT1G65690.1	2e-68	Late embryogenesis abundant (LEA) hydroxyproline-rich glycoprotein family	181.669	1409.76	7.76	2.96	5.07266e-09
GSVIVT01012018001	VIT_01s0011g02390	AT2G01150.1	1e-13	RING-H2 finger protein 2B	2.74027	21.2609	7.76	2.96	0.0127377
GSVIVT01037879001	VIT_03s0091g00450	AT4G24220.1	2e-137	NAD(P)-binding Rossmann-fold superfamily protein	135.598	1049.91	7.74	2.95	1.12331e-09
GSVIVT01022705001	VIT_02s0033g00700	AT5G22300.1	5e-131	nitrilase 4	59.6441	461.497	7.74	2.95	7.82532e-07
GSVIVT01014386001	VIT_19s0014g03130	AT4G27450.1	1e-121	Aluminium induced protein with YGL and LRDR motifs	648.667	5017.27	7.73	2.95	4.17157e-08
GSVIVT01022714001	VIT_02s0033g00790	AT5G22300.1	9e-132	nitrilase 4	42.4849	328.302	7.73	2.95	6.888e-06
GSVIVT01031663001	VIT_05s0062g01120	AT5G57090.1	1e-62	Auxin efflux carrier family protein	87.2095	672.18	7.71	2.95	8.18586e-08
GSVIVT01036315001	VIT_18s0001g04120	AT5G23960.2	8e-111	terpene synthase 21	1.34221	10.3412	7.7	2.95	0.0311379
GSVIVT01013740001	VIT_01s0127g00680	AT1G23550.1	1e-60	similar to RCD one 2	218.315	1675.32	7.67	2.94	1.40097e-08
GSVIVT01024299001	VIT_16s0039g01170	AT3G53260.1	1e-180	phenylalanine ammonia-lyase 2	31.3645	240.586	7.67	2.94	8.13501e-05
GSVIVT01024294001	VIT_16s0039g01120	AT3G53260.1	7e-150	phenylalanine ammonia-lyase 2	55.4594	424.853	7.66	2.94	4.81005e-06
GSVIVT01009183001	VIT_18s0001g07610	AT1G09720.1	4e-162	Kinase interacting (KIP1-like) family protein	7.65104	58.5467	7.65	2.94	0.00379437
GSVIVT01031900001	VIT_03s0063g01960	AT2G16060.1	8e-64	hemoglobin 1	29.9252	228.773	7.64	2.93	7.93787e-06
GSVIVT01009602001	VIT_18s0001g11500	AT4G31940.1	1e-41	cytochrome P450, family 82, subfamily C, polypeptide 4	20.5923	157.049	7.63	2.93	0.000409299
GSVIVT01011668001	VIT_01s0011g05670	AT1G14860.1	2e-57	nudix hydrolase homolog 18	77.5015	590.767	7.62	2.93	1.67481e-07
GSVIVT01032983001	VIT_14s0068g01040	AT5G13330.1	9e-24	related to AP2 6l	10.5223	80.0819	7.61	2.93	0.00153679
GSVIVT01033590001	VIT_08s0007g05580	AT2G41380.1	1e-90	S-adenosyl-L-methionine-dependent methyltransferases superfamily protein	102.412	776.301	7.58	2.92	1.1182e-07
GSVIVT01034396001	VIT_10s0071g00500	AT5G08350.1	3e-62	GRAM domain-containing protein / ABA-responsive protein-related	4.10444	31.0619	7.57	2.92	0.00772016
GSVIVT01022459001	VIT_08s0032g00240	AT3G26310.1	5e-80	cytochrome P450, family 71, subfamily B, polypeptide 35	64.8316	490.571	7.57	2.92	1.15111e-06
GSVIVT01019427001	VIT_02s0025g00500	AT5G41590.1	1e-52	Protein of unknown function (DUF567)	2.93064	22.1151	7.55	2.92	0.0124533
GSVIVT01026418001	VIT_04s0044g01990	AT5G06740.1	1e-101	Concanavalin A-like lectin protein kinase family protein	14.2196	107.034	7.53	2.91	0.00059401
GSVIVT01029528001	VIT_09s0054g01080	AT4G20050.1	9e-143	Pectin lyase-like superfamily protein	7.52096	56.5259	7.52	2.91	0.0018729
GSVIVT01026502001	VIT_04s0044g01150	AT1G08490.1	2e-06	chloroplastic NIFS-like cysteine desulfurase	11.863	88.627	7.47	2.9	0.00155272
GSVIVT01014241001	VIT_19s0014g01720	AT1G53210.1	4e-60	sodium/calcium exchanger family protein / calcium-binding EF hand family protein	1.00945	7.53995	7.47	2.9	0.028414
GSVIVT01008259001	VIT_17s0000g03960	AT1G49030.1	1e-52	PLAC8 family protein	60.8322	453.752	7.46	2.9	2.24866e-06
GSVIVT01007225001	VIT_00s0510g00030	AT5G42180.1	4e-53	Peroxidase superfamily protein	1.89462	14.0723	7.43	2.89	0.0216342
GSVIVT01031544001	VIT_06s0061g00100	AT3G57240.1	1e-46	beta-1,3-glucanase 3	1545.78	11455.8	7.41	2.89	2.43549e-07
GSVIVT01011583001	VIT_01s0011g06460	AT1G59950.1	1e-98	NAD(P)-linked oxidoreductase superfamily protein	474.563	3512.93	7.4	2.89	3.52291e-08
GSVIVT01015139001	VIT_11s0016g01650	AT4G10720.1	5e-35	Ankyrin repeat family protein	3.98916	29.4246	7.38	2.88	0.0102033
GSVIVT01030291001	VIT_08s0058g00430	AT2G40300.1	1e-84	ferritin 4	301.189	2216.16	7.36	2.88	5.32678e-07
GSVIVT01028099001	VIT_07s0005g01240	AT1G02660.1	1e-160	alpha/beta-Hydrolases superfamily protein	214.785	1573.78	7.33	2.87	5.78119e-08
GSVIVT01025900001	VIT_18s0041g02270	AT1G76690.1	4e-71	12-oxophytodienoate reductase 2	8.80479	64.2829	7.3	2.87	0.00359914
GSVIVT01007286001	VIT_00s0527g00030	AT2G34700.1	2e-32	Pollen Ole e 1 allergen and extensin family protein	30.6822	223.267	7.28	2.86	4.36087e-05
GSVIVT01025381001	VIT_06s0004g01130	AT3G58040.1	2e-151	seven in absentia of Arabidopsis 2	28.9173	210.41	7.28	2.86	0.000103121
GSVIVT01016487001	VIT_13s0019g02180	AT5G06060.1	1e-105	NAD(P)-binding Rossmann-fold superfamily protein	672.041	4889.73	7.28	2.86	1.31385e-07
GSVIVT01027765001	VIT_05s0049g00450	AT5G07050.1	2e-78	nodulin MtN21 /EamA-like transporter family protein	60.8807	439.911	7.23	2.85	0.000229481
GSVIVT01018316001	VIT_15s0021g01150	AT1G28710.1	2e-83	Nucleotide-diphospho-sugar transferase family protein	11.1278	80.3376	7.22	2.85	0.000571943
GSVIVT01022721001	VIT_02s0033g00700	AT5G22300.1	1e-63	nitrilase 4	13.9503	100.701	7.22	2.85	0.00134495
GSVIVT01021883001	VIT_14s0030g01450	AT3G57620.1	3e-144	glyoxal oxidase-related protein	1.40515	10.1326	7.21	2.85	0.0153357
GSVIVT01024933001	VIT_06s0004g04970	AT1G07530.1	3e-116	SCARECROW-like 14	1.3268	9.55243	7.2	2.85	0.04885
GSVIVT01022719001	VIT_02s0033g00840	AT5G22300.1	2e-28	nitrilase 4	27.3158	195.355	7.15	2.84	0.000198691
GSVIVT01011565001	VIT_01s0011g06600	AT5G17330.1	0	glutamate decarboxylase	163.604	1164.09	7.12	2.83	9.27182e-09
GSVIVT01022720001	VIT_02s0033g00850	AT5G22300.1	5e-52	nitrilase 4	42.7872	304.41	7.11	2.83	3.25639e-05
GSVIVT01018163001	VIT_15s0021g02700	AT1G65680.1	8e-97	expansin B2	2.45317	17.4184	7.1	2.83	0.0157776
GSVIVT01011675001	VIT_01s0011g05600	AT2G01660.1	6e-78	plasmodesmata-located protein 6	102.551	728.004	7.1	2.83	5.18507e-08
GSVIVT01024290001	VIT_16s0039g01070	AT2G29420.1	1e-45	glutathione S-transferase tau 7	354.048	2511.37	7.09	2.83	1.89616e-08
GSVIVT01037811001	VIT_03s0091g01050	AT1G49960.1	0	Xanthine/uracil permease family protein	20.4257	144.683	7.08	2.82	8.59774e-05
GSVIVT01024292001	VIT_16s0039g01100	AT3G53260.1	0	phenylalanine ammonia-lyase 2	156.69	1109.34	7.08	2.82	2.57463e-07
GSVIVT01002124001	VIT_00s0620g00010	AT4G16820.1	4e-158	alpha/beta-Hydrolases superfamily protein	44.2544	311.527	7.04	2.82	4.21688e-06
GSVIVT01026542001	VIT_04s0044g00870	AT5G64660.1	5e-42	CYS, MET, PRO, and GLY protein 2	19.7624	139.072	7.04	2.81	0.000326739
GSVIVT01015136001	VIT_11s0016g01620	AT2G01680.1	1e-14	Ankyrin repeat family protein	1.72615	12.1347	7.03	2.81	0.0410018
GSVIVT01001173001	VIT_07s0151g00800	AT3G22550.1	7e-46	Protein of unknown function (DUF581)	565.854	3972.18	7.02	2.81	7.3017e-08
GSVIVT01018878001	VIT_04s0023g02480	-	-	Dehydrin	93.5501	656.51	7.02	2.81	1.1378e-06
GSVIVT01022194001	VIT_07s0031g01260	-	-	Unknown	19.6828	137.558	6.99	2.81	0.000825268
GSVIVT01012022001	VIT_01s0011g02350	AT1G23980.1	1e-12	RING/U-box superfamily protein	7.18654	50.0605	6.97	2.8	0.00677464
GSVIVT01011901001	VIT_01s0011g03480	AT1G68540.1	4e-120	NAD(P)-binding Rossmann-fold superfamily protein	1.56432	10.8785	6.95	2.8	0.0393296
GSVIVT01030293001	VIT_08s0058g00410	AT2G40300.1	5e-85	ferritin 3	176.891	1227.64	6.94	2.79	2.22729e-06
GSVIVT01004964001	VIT_00s0332g00130	ATMG00960.1	1e-76	Cytochrome C assembly protein	2.68858	18.4854	6.88	2.78	0.0294077
GSVIVT01005210001	VIT_00s0265g00090	AT4G32480.1	5e-61	Protein of unknown function (DUF506)	65.9397	451.696	6.85	2.78	2.97071e-05
GSVIVT01002482001	VIT_00s0748g00020	AT4G23180.1	2e-75	cysteine-rich RLK (RECEPTOR-like protein kinase) 10	4.55733	31.2162	6.85	2.78	0.0183704
GSVIVT01018168001	VIT_15s0021g02670	AT1G65680.1	5e-83	expansin B2	3.53143	24.1409	6.84	2.77	0.0247322
GSVIVT01014771001	VIT_19s0015g01290	AT5G23810.1	1e-166	amino acid permease 7	158.756	1085.25	6.84	2.77	6.55775e-09
GSVIVT01029994001	VIT_12s0057g00100	AT4G10270.1	9e-12	Wound-responsive family protein	119.909	817.019	6.81	2.77	8.32491e-08
GSVIVT01009616001	VIT_18s0001g11630	AT5G42650.1	1e-169	allene oxide synthase	1864.84	12687.6	6.8	2.77	2.20897e-05
GSVIVT01015123001	VIT_11s0016g01510	AT3G10340.1	4e-21	phenylalanine ammonia-lyase 4	2.0345	13.7952	6.78	2.76	0.0349957
GSVIVT01012082001	VIT_01s0011g01810	-	-	Unknown	9.89673	66.9579	6.77	2.76	0.0046613
GSVIVT01031380001	VIT_06s0061g01470	AT1G66950.1	0	pleiotropic drug resistance 11	80.9348	545.317	6.74	2.75	1.17431e-05
GSVIVT01017937001	VIT_05s0020g03140	AT5G26340.1	0	Major facilitator superfamily protein	1954.03	13116.5	6.71	2.75	4.42443e-05
GSVIVT01024419001	VIT_16s0039g02230	AT5G17050.1	7e-139	UDP-glucosyl transferase 78D2	59.4987	397.674	6.68	2.74	4.2774e-06
GSVIVT01010028001	VIT_18s0001g15460	AT1G43800.1	1e-128	Plant stearoyl-acyl-carrier-protein desaturase family protein	79.3098	529.748	6.68	2.74	9.04659e-07
GSVIVT01035429001	VIT_04s0008g01520	AT5G12020.1	4e-12	17.6 kDa class II heat shock protein	7.02474	46.7779	6.66	2.74	0.00592635
GSVIVT01036562001	VIT_14s0083g01140	AT3G29970.1	1e-10	B12D protein	18.041	120.091	6.66	2.73	0.00061999
GSVIVT01028143001	VIT_07s0005g01680	AT5G40390.1	0	Raffinose synthase family protein	143.735	953.724	6.64	2.73	2.63581e-07
GSVIVT01020227001	VIT_01s0026g00210	AT1G23800.1	0	aldehyde dehydrogenase 2B7	3.92948	26.0697	6.63	2.73	0.0169813
GSVIVT01008997001	VIT_18s0001g05060	AT1G22170.1	5e-126	Phosphoglycerate mutase family protein	26.8742	178.06	6.63	2.73	0.000344927
GSVIVT01030822001	VIT_14s0006g01290	AT1G66380.1	4e-53	myb domain protein 114	16.4169	108.359	6.6	2.72	0.000342949
GSVIVT01006037001	VIT_00s0323g00100	AT1G62710.1	1e-175	beta vacuolar processing enzyme	3.43883	22.6044	6.57	2.72	0.00769497
GSVIVT01032410001	VIT_14s0066g00610	AT3G28770.1	3e-32	Chitinase-18	35.456	232.888	6.57	2.72	0.000296481
GSVIVT01014104001	VIT_19s0014g00440	AT1G29050.1	3e-100	TRICHOME BIREFRINGENCE-LIKE 38	1.99995	13.1123	6.56	2.71	0.0410364
GSVIVT01033305001	VIT_08s0007g08310	AT3G57520.1	0	seed imbibition 2	7168.64	46968.9	6.55	2.71	0.00619618
GSVIVT01023423001	VIT_14s0036g01270	ATMG01170.1	1e-23	ATPase, F0 complex, subunit A protein	2.97126	19.455	6.55	2.71	0.0255086
GSVIVT01009280001	VIT_18s0001g08470	AT3G49690.1	3e-62	myb domain protein 84	2.15826	14.1179	6.54	2.71	0.0187291
GSVIVT01010378001	VIT_01s0010g02930	AT3G50770.1	4e-28	calmodulin-like 41	4.64181	30.3278	6.53	2.71	0.0130571
GSVIVT01037203001	VIT_18s0089g00280	AT1G69550.1	2e-36	disease resistance protein (TIR-NBS-LRR class)	13.1012	85.5376	6.53	2.71	0.00438713
GSVIVT01030294001	VIT_08s0058g00400	AT3G11050.1	2e-12	ferritin 2	20.658	134.757	6.52	2.71	0.0044097
GSVIVT01023254001	VIT_12s0035g00920	AT3G02430.1	9e-43	Protein of unknown function (DUF679)	46.6057	303.428	6.51	2.7	3.11818e-05
GSVIVT01033741001	VIT_08s0007g04230	AT2G36630.1	1e-161	Sulfite exporter TauE/SafE family protein	627.99	4083.56	6.5	2.7	2.47455e-05
GSVIVT01014443001	VIT_19s0014g03710	AT4G27360.1	7e-31	Dynein light chain type 1 family protein	294.193	1911.98	6.5	2.7	3.38098e-05
GSVIVT01010525001	VIT_01s0010g03930	AT5G13080.1	9e-44	WRKY DNA-binding protein 75	424.566	2743.41	6.46	2.69	1.12858e-06
GSVIVT01020574001	VIT_12s0028g03390	AT4G28380.1	8e-131	Leucine-rich repeat (LRR) family protein	2.55919	16.5222	6.46	2.69	0.00982509
GSVIVT01004937001	VIT_01s0244g00100	AT1G28110.1	0	serine carboxypeptidase-like 45	7.68946	49.6185	6.45	2.69	0.00577004
GSVIVT01028606001	VIT_07s0005g06000	-	-	Unknown	3.33462	21.4517	6.43	2.69	0.00894812
GSVIVT01003988001	VIT_14s0219g00270	AT3G26120.1	6e-99	terminal EAR1-like 1	3.92625	25.2359	6.43	2.68	0.0113287
GSVIVT01021233001	VIT_10s0003g01430	AT5G45800.1	2e-131	Leucine-rich repeat protein kinase family protein	682.224	4373.73	6.41	2.68	1.55533e-06
GSVIVT01027585001	VIT_15s0048g01180	AT1G01900.1	2e-69	subtilase family protein	15.1857	96.855	6.38	2.67	0.00145768
GSVIVT01027182001	VIT_15s0046g00170	AT5G49330.1	1e-52	myb domain protein 111	928.461	5900.31	6.35	2.67	1.36501e-07
GSVIVT01018450001	VIT_16s0022g02330	AT2G45650.1	1e-55	AGAMOUS-like 6	1.96265	12.447	6.34	2.66	0.0255161
GSVIVT01003616001	VIT_00s0199g00270	AT5G65400.1	2e-49	alpha/beta-Hydrolases superfamily protein	7.43746	47.1132	6.33	2.66	0.012012
GSVIVT01031813001	VIT_03s0063g01140	AT3G50440.1	5e-58	methyl esterase 10	4.15231	26.2991	6.33	2.66	0.0255276
GSVIVT01024893001	VIT_06s0004g05320	AT2G29260.1	1e-98	NAD(P)-binding Rossmann-fold superfamily protein	490.876	3106.91	6.33	2.66	9.69977e-09
GSVIVT01032714001	VIT_13s0067g02380	AT2G40470.1	7e-66	LOB domain-containing protein 15	29.6013	186.693	6.31	2.66	0.000127141
GSVIVT01029880001	VIT_08s0056g00630	AT2G38600.1	8e-92	HAD superfamily, subfamily IIIB acid phosphatase	8.74462	55.05	6.3	2.65	0.0036861
GSVIVT01023874001	VIT_03s0038g03850	-	-	Unknown	2.96842	18.6769	6.29	2.65	0.0369763
GSVIVT01005964001	VIT_00s0317g00030	AT3G55240.1	6e-24	Plant protein 1589 of unknown function	35.1534	220.851	6.28	2.65	0.0317044
GSVIVT01021360001	VIT_10s0003g02490	AT1G17020.1	2e-39	senescence-related gene 1	5.37701	33.6642	6.26	2.65	0.0162761
GSVIVT01032681001	VIT_13s0067g02930	AT2G40610.1	1e-114	expansin A8	355.989	2227.56	6.26	2.65	0.000107752
GSVIVT01015140001	VIT_11s0016g01660	AT3G53260.1	5e-44	phenylalanine ammonia-lyase 2	4.92718	30.7075	6.23	2.64	0.0137162
GSVIVT01024709001	VIT_06s0004g06850	AT1G07150.1	7e-23	mitogen-activated protein kinase kinase kinase 13	40.1422	250.083	6.23	2.64	0.00026452
GSVIVT01033650001	VIT_08s0007g05010	AT2G36885.1	1e-63	unknown protein; FUNCTIONS IN: molecular_function unknown; LOCATED IN: chloroplast; EXPRESSED IN: 22 plant structures; EXPRESSED DURING: 13 growth stages; Has 172 Blast hits to 172 proteins in 58 species: Archae - 0; Bacteria - 116; Metazoa - 0; Fungi - 0; Plants - 32; Viruses - 0; Other Eukaryotes - 24 (source: NCBI BLink).	193.809	1200.89	6.2	2.63	0.000833847
GSVIVT01026213001	VIT_10s0042g00840	AT5G13930.1	2e-74	Chalcone and stilbene synthase family protein	11.3198	69.8853	6.17	2.63	0.0275914
GSVIVT01010328001	VIT_01s0010g02460	AT3G04120.1	3e-165	glyceraldehyde-3-phosphate dehydrogenase C subunit 1	535.116	3294	6.16	2.62	2.18863e-08
GSVIVT01029998001	VIT_12s0057g00140	AT4G10270.1	9e-20	Wound-responsive family protein	90.0736	553.387	6.14	2.62	2.4536e-06
GSVIVT01031128001	VIT_14s0060g02320	AT1G09090.2	0	respiratory burst oxidase homolog B	282.364	1726.4	6.11	2.61	1.73977e-06
GSVIVT01031543001	VIT_06s0061g00120	AT3G57240.1	1e-29	beta-1,3-glucanase 3	1098.61	6697.49	6.1	2.61	2.29533e-06
GSVIVT01000622001	VIT_19s0138g00120	AT3G14570.1	0	glucan synthase-like 4	12.8832	78.4652	6.09	2.61	0.00655532
GSVIVT01008048001	VIT_17s0000g05790	AT5G39890.1	7e-83	Protein of unknown function (DUF1637)	13.2338	80.5801	6.09	2.61	0.00347603
GSVIVT01024563001	VIT_06s0004g08060	AT5G59320.1	9e-23	lipid transfer protein 3	2.7769	16.814	6.05	2.6	0.021418
GSVIVT01032411001	VIT_14s0066g00610	AT5G24090.1	3e-86	chitinase A	1401.47	8467.77	6.04	2.6	9.48147e-05
GSVIVT01010644001	VIT_16s0100g00290	AT5G51970.1	5e-166	GroES-like zinc-binding alcohol dehydrogenase family protein	1170.35	7070.51	6.04	2.59	1.19323e-06
GSVIVT01027359001	VIT_13s0047g00230	AT3G10720.2	0	Plant invertase/pectin methylesterase inhibitor superfamily	2.5898	15.6101	6.03	2.59	0.0435786
GSVIVT01000606001	VIT_01s0137g00050	AT1G14600.1	4e-28	Homeodomain-like superfamily protein	7.48729	45.1218	6.03	2.59	0.0108848
GSVIVT01021183001	VIT_10s0003g00970	AT1G28690.1	8e-171	Tetratricopeptide repeat (TPR)-like superfamily protein	89.9961	541.433	6.02	2.59	9.24787e-06
GSVIVT01015308001	VIT_11s0016g03180	AT4G26080.1	1e-77	Protein phosphatase 2C family protein	234.459	1407.46	6	2.59	5.07444e-06
GSVIVT01022896001	VIT_12s0034g02000	AT1G07750.1	3e-18	RmlC-like cupins superfamily protein	2.49593	14.951	5.99	2.58	0.0493256
GSVIVT01009849001	VIT_18s0001g13770	AT4G31500.1	1e-51	cytochrome P450, family 83, subfamily B, polypeptide 1	373.041	2226.6	5.97	2.58	1.33314e-05
GSVIVT01025604001	VIT_08s0040g02650	AT3G55240.1	1e-19	Plant protein 1589 of unknown function	3.97048	23.6165	5.95	2.57	0.0287764
GSVIVT01030860001	VIT_14s0006g01580	AT3G03341.1	3e-28	unknown protein; Has 30201 Blast hits to 17322 proteins in 780 species: Archae - 12; Bacteria - 1396; Metazoa - 17338; Fungi - 3422; Plants - 5037; Viruses - 0; Other Eukaryotes - 2996 (source: NCBI BLink).	5.43102	32.1032	5.91	2.56	0.0199852
GSVIVT01038619001	VIT_16s0098g01170	AT3G61890.1	3e-42	homeobox 12	303.662	1793.02	5.9	2.56	4.23422e-06
GSVIVT01009394001	VIT_18s0001g09550	AT3G47090.1	6e-117	Leucine-rich repeat protein kinase family protein	90.8773	534.886	5.89	2.56	3.99466e-05
GSVIVT01024306001	VIT_16s0039g01300	AT2G37040.1	0	PHE ammonia lyase 1	112.692	663.198	5.89	2.56	9.70754e-06
GSVIVT01025695001	VIT_08s0040g01780	AT2G37210.1	3e-103	lysine decarboxylase family protein	25.6285	150.545	5.87	2.55	0.00285291
GSVIVT01006716001	VIT_00s0404g00100	AT1G61290.1	1e-131	syntaxin of plants 124	4.57556	26.851	5.87	2.55	0.0321923
GSVIVT01020864001	VIT_12s0028g00270	AT4G18170.1	4e-50	WRKY DNA-binding protein 28	56.1827	329.649	5.87	2.55	0.0002816
GSVIVT01019039001	VIT_04s0023g01070	AT3G21630.1	5e-58	chitin elicitor receptor kinase 1	5.79962	33.9577	5.86	2.55	0.0246996
GSVIVT01024656001	VIT_06s0004g07230	AT2G30140.1	7e-105	UDP-Glycosyltransferase superfamily protein	1444.81	8440.71	5.84	2.55	9.86394e-05
GSVIVT01009317001	VIT_18s0001g08820	AT1G58420.1	4e-12	Uncharacterised conserved protein UCP031279	9.76887	56.9542	5.83	2.54	0.0302281
GSVIVT01030245001	VIT_08s0058g00790	AT3G51680.1	3e-108	NAD(P)-binding Rossmann-fold superfamily protein	13.7788	80.2186	5.82	2.54	0.00366518
GSVIVT01007119001	VIT_00s0480g00020	AT4G04980.1	2e-86	unknown protein; BEST Arabidopsis thaliana protein match is: unknown protein (TAIR:AT1G11070.1); Has 23100 Blast hits to 15699 proteins in 1063 species: Archae - 116; Bacteria - 2262; Metazoa - 8308; Fungi - 3268; Plants - 3181; Viruses - 958; Other Eukaryotes - 5007 (source: NCBI BLink).	4.76718	27.4501	5.76	2.53	0.0184478
GSVIVT01001178001	VIT_07s0151g00740	AT2G48130.1	3e-23	Bifunctional inhibitor/lipid-transfer protein/seed storage 2S albumin superfamily protein	21.8215	125.54	5.75	2.52	0.00367811
GSVIVT01032956001	VIT_14s0068g00820	AT5G13900.1	1e-26	Bifunctional inhibitor/lipid-transfer protein/seed storage 2S albumin superfamily protein	3.04646	17.4976	5.74	2.52	0.0432238
GSVIVT01008553001	VIT_17s0000g01280	AT5G13080.1	3e-42	WRKY DNA-binding protein 75	129.012	737.604	5.72	2.52	4.16208e-05
GSVIVT01028548001	VIT_07s0005g05520	AT3G07010.1	0	Pectin lyase-like superfamily protein	27.3744	155.823	5.69	2.51	0.000732325
GSVIVT01035486001	VIT_04s0008g02070	AT2G05940.1	1e-129	Protein kinase superfamily protein	14.3226	81.5075	5.69	2.51	0.00471957
GSVIVT01032071001	VIT_13s0064g01120	-	-	Unknown	58.3878	332.015	5.69	2.51	9.93746e-05
GSVIVT01034410001	VIT_10s0071g00390	AT5G08350.1	4e-63	GRAM domain-containing protein / ABA-responsive protein-related	5.91122	33.5971	5.68	2.51	0.0275914
GSVIVT01016012001	VIT_09s0018g00780	AT2G34930.1	6e-135	disease resistance family protein / LRR family protein	183.966	1043.72	5.67	2.5	8.28671e-06
GSVIVT01018008001	VIT_05s0020g03730	AT3G22600.1	1e-26	Bifunctional inhibitor/lipid-transfer protein/seed storage 2S albumin superfamily protein	15.269	86.5312	5.67	2.5	0.00266459
GSVIVT01009469001	VIT_18s0001g10300	AT1G49770.1	4e-39	basic helix-loop-helix (bHLH) DNA-binding superfamily protein	33.2457	188.168	5.66	2.5	0.00153641
GSVIVT01013974001	VIT_16s0013g01500	AT2G25470.1	2e-133	receptor like protein 21	32.2326	182.23	5.65	2.5	0.00110805
GSVIVT01033794001	VIT_08s0007g03800	AT2G36430.1	4e-135	Plant protein of unknown function (DUF247)	30.8316	174.299	5.65	2.5	0.0012516
GSVIVT01038662001	VIT_16s0098g00790	AT5G24580.1	7e-66	Heavy metal transport/detoxification superfamily protein	10.4423	58.8658	5.64	2.49	0.00947016
GSVIVT01033374001	VIT_08s0007g07640	AT5G18270.1	6e-83	Arabidopsis NAC domain containing protein 87	361.898	2040.09	5.64	2.49	2.26194e-05
GSVIVT01009568001	VIT_18s0001g11180	AT2G15780.1	4e-33	Cupredoxin superfamily protein	13.4068	75.545	5.63	2.49	0.00541209
GSVIVT01036586001	VIT_13s0084g00090	AT5G07050.1	6e-132	nodulin MtN21 /EamA-like transporter family protein	240.802	1346.98	5.59	2.48	9.93338e-06
GSVIVT01009930001	VIT_18s0001g14490	AT4G38660.1	2e-93	Pathogenesis-related thaumatin superfamily protein	5.64238	31.456	5.57	2.48	0.0133577
GSVIVT01021200001	VIT_10s0003g01130	AT2G27430.1	1e-120	ARM repeat superfamily protein	12.9625	72.1435	5.57	2.48	0.00807392
GSVIVT01029996001	VIT_12s0057g00120	-	-	Unknown	87.4399	485.963	5.56	2.47	2.27194e-05
GSVIVT01012858001	VIT_11s0118g00490	AT2G25290.2	4e-162	Octicosapeptide/Phox/Bem1p (PB1) domain-containing protein / tetratricopeptide repeat (TPR)-containing protein	151.619	842.323	5.56	2.47	4.42443e-05
GSVIVT01022723001	VIT_02s0033g00870	AT5G22300.1	3e-129	nitrilase 4	312.964	1735.59	5.55	2.47	7.30422e-06
GSVIVT01020730001	VIT_12s0028g01950	AT3G47570.1	2e-145	Leucine-rich repeat protein kinase family protein	16.3738	90.472	5.53	2.47	0.0110504
GSVIVT01033651001	VIT_08s0007g05000	AT2G36880.1	3e-178	methionine adenosyltransferase 3	251.773	1389.53	5.52	2.46	4.4762e-07
GSVIVT01012769001	VIT_18s0117g00290	AT1G52360.1	6e-137	Coatomer, beta' subunit	10.0536	55.4405	5.51	2.46	0.0211342
GSVIVT01028104001	VIT_07s0005g01300	AT1G02640.1	0	beta-xylosidase 2	19.4163	107.057	5.51	2.46	0.00156982
GSVIVT01002536001	VIT_00s1291g00010	AT5G10510.3	8e-136	AINTEGUMENTA-like 6	6.97754	38.4436	5.51	2.46	0.0319638
GSVIVT01013573001	VIT_05s0124g00490	-	-	Unknown	14.9758	82.4398	5.5	2.46	0.00748722
GSVIVT01024881001	VIT_06s0004g05400	AT2G29150.1	3e-38	NAD(P)-binding Rossmann-fold superfamily protein	252.231	1381.57	5.48	2.45	3.02214e-07
GSVIVT01016881001	VIT_09s0002g02450	AT1G17710.1	1e-99	Pyridoxal phosphate phosphatase-related protein	178.78	977.419	5.47	2.45	0.00116043
GSVIVT01027652001	VIT_15s0048g00510	AT2G45220.1	1e-111	Plant invertase/pectin methylesterase inhibitor superfamily	55.9722	305.952	5.47	2.45	1.61193e-05
GSVIVT01019664001	VIT_02s0025g02650	AT1G02800.1	1e-139	cellulase 2	43.9309	239.812	5.46	2.45	0.000111168
GSVIVT01035076001	VIT_05s0077g01690	AT1G24020.1	3e-08	MLP-like protein 423	50.1442	273.516	5.45	2.45	0.000682547
GSVIVT01003965001	VIT_14s0219g00040	AT3G27330.1	0	zinc finger (C3HC4-type RING finger) family protein	157.74	860.372	5.45	2.45	4.16208e-05
GSVIVT01003927001	VIT_00s0216g00060	AT3G07250.1	1e-29	nuclear transport factor 2 (NTF2) family protein / RNA recognition motif (RRM)-containing protein	32.8803	179.257	5.45	2.45	0.00602695
GSVIVT01036456001	VIT_14s0083g00250	-	-	Unknown	172.551	939.914	5.45	2.45	1.13028e-05
GSVIVT01023708001	VIT_11s0037g00940	AT3G02468.1	3e-10	conserved peptide upstream open reading frame 9	137.326	745.471	5.43	2.44	0.000438954
GSVIVT01030588001	VIT_12s0059g02150	AT2G05710.1	0	aconitase 3	226.707	1224.06	5.4	2.43	4.28344e-05
GSVIVT01009648001	VIT_18s0001g11950	AT2G23790.1	4e-81	Protein of unknown function (DUF607)	159.415	859.203	5.39	2.43	0.000150283
GSVIVT01026220001	VIT_10s0042g00930	AT5G13930.1	2e-91	Chalcone and stilbene synthase family protein	65.1584	349.072	5.36	2.42	0.00508451
GSVIVT01032819001	VIT_13s0067g00890	AT2G40116.1	0	Phosphoinositide-specific phospholipase C family protein	20.2089	108.174	5.35	2.42	0.0101714
GSVIVT01022814001	VIT_02s0033g01400	AT3G22360.1	2e-124	alternative oxidase 1B	211.876	1133.28	5.35	2.42	4.07364e-05
GSVIVT01036090001	VIT_06s0080g00790	AT5G04760.1	1e-59	Duplicated homeodomain-like superfamily protein	98.5387	527.039	5.35	2.42	0.000186626
GSVIVT01033471001	VIT_08s0007g06760	AT3G58060.1	1e-146	Cation efflux family protein	6.14895	32.7995	5.33	2.42	0.022108
GSVIVT01007982001	VIT_17s0000g06400	AT5G61430.1	2e-95	NAC domain containing protein 100	61.7162	328.559	5.32	2.41	0.00100513
GSVIVT01031202001	VIT_14s0060g01530	AT5G26940.2	4e-76	Polynucleotidyl transferase, ribonuclease H-like superfamily protein	247.019	1313.81	5.32	2.41	2.97209e-06
GSVIVT01025051001	VIT_06s0004g04010	AT3G55150.1	2e-64	exocyst subunit exo70 family protein H1	258.348	1372.43	5.31	2.41	6.03973e-05
GSVIVT01009359001	VIT_18s0001g09230	-	-	Unknown	137.478	730.322	5.31	2.41	0.000125975
GSVIVT01022812001	VIT_02s0033g01380	AT1G32350.1	4e-126	alternative oxidase 1D	541.866	2873.33	5.3	2.41	2.68936e-05
GSVIVT01027723001	VIT_05s0049g00090	AT3G04580.1	6e-179	Signal transduction histidine kinase, hybrid-type, ethylene sensor	132.2	699.865	5.29	2.4	0.000151806
GSVIVT01012639001	VIT_10s0116g00590	AT1G11580.1	9e-151	methylesterase PCR A	162.687	859.639	5.28	2.4	1.4155e-05
GSVIVT01003596001	VIT_00s2349g00010	-	-	Unknown	52.7668	278.818	5.28	2.4	0.00145708
GSVIVT01019884001	VIT_02s0025g04660	AT4G22920.1	1e-97	non-yellowing 1	1469.78	7757.49	5.28	2.4	0.000394294
GSVIVT01008319001	VIT_17s0000g03420	AT1G68390.1	9e-110	Core-2/I-branching beta-1,6-N-acetylglucosaminyltransferase family protein	14.2783	75.2677	5.27	2.4	0.0146146
GSVIVT01026477001	VIT_04s0044g01420	AT4G33440.1	0	Pectin lyase-like superfamily protein	25.6867	135.354	5.27	2.4	0.00504332
GSVIVT01005386001	VIT_00s1677g00010	AT5G42180.1	2e-101	Peroxidase superfamily protein	9.5446	50.2915	5.27	2.4	0.0181302
GSVIVT01029832001	VIT_08s0056g00130	AT1G80120.1	1e-24	Protein of unknown function (DUF567)	6.12267	32.1858	5.26	2.39	0.031236
GSVIVT01031226001	VIT_14s0060g01320	AT3G62550.1	3e-38	Adenine nucleotide alpha hydrolases-like superfamily protein	62.4915	327.867	5.25	2.39	0.000376356
GSVIVT01015124001	VIT_11s0016g01640	AT3G53260.1	2e-141	phenylalanine ammonia-lyase 2	20.3073	105.214	5.18	2.37	0.00896006
GSVIVT01008322001	VIT_17s0000g03390	AT1G73805.1	2e-113	Calmodulin binding protein-like	104.44	539.446	5.17	2.37	0.00237024
GSVIVT01015138001	VIT_11s0016g01640	AT3G53260.1	9e-136	phenylalanine ammonia-lyase 2	19.353	99.8763	5.16	2.37	0.00900522
GSVIVT01031131001	VIT_14s0060g02300	AT5G27760.1	8e-19	Hypoxia-responsive family protein	121.854	626.091	5.14	2.36	1.05873e-05
GSVIVT01029044001	VIT_05s0051g00540	AT3G24240.1	0	Leucine-rich repeat receptor-like protein kinase family protein	3.82252	19.56	5.12	2.36	0.043999
GSVIVT01001327001	VIT_02s0154g00600	AT5G47500.1	5e-155	Pectin lyase-like superfamily protein	14.5936	74.2563	5.09	2.35	0.0124533
GSVIVT01034563001	VIT_18s0072g00260	AT5G50080.1	8e-18	ethylene response factor 110	168.736	858.113	5.09	2.35	0.000121804
GSVIVT01016883001	VIT_09s0002g02460	AT1G17710.1	7e-98	Pyridoxal phosphate phosphatase-related protein	96.251	489.28	5.08	2.35	0.0186215
GSVIVT01034615001	VIT_13s0073g00490	AT2G27210.1	0	BRI1 suppressor 1 (BSU1)-like 3	16.5085	83.8547	5.08	2.34	0.0160166
GSVIVT01011856001	VIT_01s0011g03870	AT3G02580.1	7e-106	sterol 1	3.65091	18.534	5.08	2.34	0.0433339
GSVIVT01025378001	VIT_06s0004g01140	AT3G45240.1	6e-98	geminivirus rep interacting kinase 1	101.538	515.071	5.07	2.34	0.000280838
GSVIVT01018989001	VIT_04s0023g01490	AT2G18500.1	8e-37	ovate family protein 7	4.17939	21.1073	5.05	2.34	0.0330731
GSVIVT01013374001	VIT_18s0122g01270	AT1G76360.1	6e-127	Protein kinase superfamily protein	154.976	781.811	5.04	2.33	9.82561e-05
GSVIVT01035459001	VIT_04s0008g01800	AT4G38620.1	2e-52	myb domain protein 4	15.0676	75.9775	5.04	2.33	0.0124037
GSVIVT01026508001	VIT_04s0044g01130	AT1G77120.1	2e-173	alcohol dehydrogenase 1	87.9805	443.404	5.04	2.33	9.76911e-05
GSVIVT01011766001	VIT_01s0011g04780	AT2G01340.1	4e-51	Encodes a protein whose expression is responsive to nematode infection.	7.5629	38.0565	5.03	2.33	0.0277296
GSVIVT01016929001	VIT_09s0002g02940	AT1G14520.1	2e-143	myo-inositol oxygenase 1	112.688	566.796	5.03	2.33	0.00019939
GSVIVT01026967001	VIT_15s0046g02170	AT3G61530.1	2e-121	Phosphoenolpyruvate carboxylase family protein	24.942	125.286	5.02	2.33	0.00831114
GSVIVT01011354001	VIT_14s0108g00100	AT2G33530.1	2e-116	serine carboxypeptidase-like 46	19.1387	96.0464	5.02	2.33	0.0179556
GSVIVT01006730001	VIT_00s2349g00010	-	-	Unknown	7.58901	37.8931	4.99	2.32	0.0406085
GSVIVT01021282001	VIT_10s0003g01900	AT1G29750.1	0	receptor-like kinase in flowers 1	47.8518	238.765	4.99	2.32	0.00174275
GSVIVT01023922001	VIT_03s0038g03400	-	-	Unknown	196.274	977.538	4.98	2.32	6.22513e-05
GSVIVT01024115001	VIT_03s0038g01390	AT1G01620.1	9e-12	plasma membrane intrinsic protein 1C	5.24668	26.0283	4.96	2.31	0.0365715
GSVIVT01003478001	VIT_00s0194g00120	AT3G13110.1	1e-35	serine acetyltransferase 2;2	7.92727	39.2592	4.95	2.31	0.0472549
GSVIVT01026315001	VIT_04s0043g00300	AT5G37478.1	2e-35	TPX2 (targeting protein for Xklp2) protein family	3.75289	18.5147	4.93	2.3	0.0400521
GSVIVT01031170001	VIT_14s0060g01910	AT4G15920.1	1e-52	Nodulin MtN3 family protein	12.5052	61.6096	4.93	2.3	0.0299471
GSVIVT01014403001	VIT_19s0014g03290	AT4G27410.2	7e-100	NAC (No Apical Meristem) domain transcriptional regulator superfamily protein	1769.1	8715.16	4.93	2.3	0.00118625
GSVIVT01037862001	VIT_03s0091g00580	AT4G33905.1	7e-73	Peroxisomal membrane 22 kDa (Mpv17/PMP22) family protein	54.3502	266.448	4.9	2.29	0.00144575
GSVIVT01006111001	VIT_00s2349g00010	-	-	Unknown	130.847	638.124	4.88	2.29	0.000448729
GSVIVT01025515001	VIT_06s0004g00020	AT1G01720.1	3e-64	NAC (No Apical Meristem) domain transcriptional regulator superfamily protein	62.3136	303.687	4.87	2.28	0.00533641
GSVIVT01024655001	VIT_06s0004g07240	AT2G30150.1	2e-128	UDP-Glycosyltransferase superfamily protein	103.255	501.358	4.86	2.28	0.000649486
GSVIVT01019886001	VIT_02s0025g04670	AT4G11910.1	7e-35	INVOLVED IN: biological_process unknown; LOCATED IN: chloroplast; BEST Arabidopsis thaliana protein match is: non-yellowing 1 (TAIR:AT4G22920.1); Has 206 Blast hits to 202 proteins in 67 species: Archae - 0; Bacteria - 86; Metazoa - 0; Fungi - 0; Plants - 118; Viruses - 0; Other Eukaryotes - 2 (source: NCBI BLink).	10.6436	51.6793	4.86	2.28	0.038464
GSVIVT01005278001	VIT_00s0271g00110	AT4G27270.1	3e-92	Quinone reductase family protein	29.7244	144.22	4.85	2.28	0.00275619
GSVIVT01011393001	VIT_14s0108g00540	AT2G22480.1	0	phosphofructokinase 5	247.574	1200.88	4.85	2.28	3.7645e-05
GSVIVT01022813001	VIT_02s0033g01390	-	-	Unknown	41.7135	201.856	4.84	2.27	0.00541209
GSVIVT01033886001	VIT_08s0007g02940	AT5G22380.1	3e-51	NAC domain containing protein 90	25.6675	124.149	4.84	2.27	0.0384012
GSVIVT01010664001	VIT_16s0100g00090	AT5G51890.1	6e-117	Peroxidase superfamily protein	22.7493	110.004	4.84	2.27	0.00744534
GSVIVT01034365001	VIT_10s0071g00850	-	-	Unknown	106.779	516.117	4.83	2.27	0.000116335
GSVIVT01030467001	VIT_12s0059g00990	AT2G32540.1	0	cellulose synthase-like B4	275.17	1329.69	4.83	2.27	2.52267e-05
GSVIVT01002448001	VIT_00s0733g00010	AT2G07698.1	1e-97	ATPase, F1 complex, alpha subunit protein	31.8196	153.223	4.82	2.27	0.00672128
GSVIVT01031278001	VIT_14s0060g00790	AT1G56600.1	2e-108	galactinol synthase 2	20.3107	97.7008	4.81	2.27	0.0248513
GSVIVT01030218001	VIT_08s0058g01000	AT2G30970.1	2e-169	aspartate aminotransferase 1	23.201	111.581	4.81	2.27	0.0101957
GSVIVT01016258001	VIT_13s0019g04450	AT5G04220.2	0	Calcium-dependent lipid-binding (CaLB domain) family protein	100.435	482.434	4.8	2.26	0.000513837
GSVIVT01030829001	VIT_14s0006g01340	AT1G66390.1	1e-44	myb domain protein 90	5.33686	25.6189	4.8	2.26	0.0397875
GSVIVT01013493001	VIT_13s0067g03240	AT3G54450.1	8e-169	Major facilitator superfamily protein	86.5069	415.023	4.8	2.26	0.000186261
GSVIVT01034463001	VIT_18s0072g01220	AT1G71960.1	0	ATP-binding casette family G25	53.7568	257.717	4.79	2.26	0.0106395
GSVIVT01026086001	VIT_18s0041g00340	AT3G28890.1	1e-109	receptor like protein 43	12.7369	61.0457	4.79	2.26	0.0410364
GSVIVT01016661001	VIT_09s0002g00230	AT3G18020.1	0	Pentatricopeptide repeat (PPR) superfamily protein	102.146	489.242	4.79	2.26	0.000451389
GSVIVT01034364001	VIT_10s0071g00850	-	-	Unknown	497.185	2377.73	4.78	2.26	2.85127e-05
GSVIVT01001437001	VIT_13s0158g00100	AT5G13790.1	1e-53	AGAMOUS-like 15	10.2579	48.8919	4.77	2.25	0.0379675
GSVIVT01010015001	VIT_18s0001g15330	AT1G21460.1	1e-87	Nodulin MtN3 family protein	478.862	2277.8	4.76	2.25	0.000986296
GSVIVT01034146001	VIT_08s0007g00600	AT2G29130.1	0	laccase 2	21.9855	104.395	4.75	2.25	0.00744534
GSVIVT01005303001	VIT_00s0274g00080	AT4G27270.1	8e-92	Quinone reductase family protein	23.4548	111.362	4.75	2.25	0.00748722
GSVIVT01024382001	VIT_16s0039g01890	AT5G46910.1	0	Transcription factor jumonji (jmj) family protein / zinc finger (C5HC2 type) family protein	34.6419	163.864	4.73	2.24	0.0104034
GSVIVT01027584001	VIT_15s0048g01200	AT4G00230.1	0	xylem serine peptidase 1	87.1929	412.284	4.73	2.24	0.000209581
GSVIVT01035715001	VIT_04s0008g04230	AT2G26910.1	0	pleiotropic drug resistance 4	10.3381	48.6621	4.71	2.23	0.0256858
GSVIVT01009730001	VIT_18s0001g12680	AT1G19530.1	1e-15	unknown protein; FUNCTIONS IN: molecular_function unknown; INVOLVED IN: N-terminal protein myristoylation, anaerobic respiration; LOCATED IN: cellular_component unknown; EXPRESSED IN: leaf apex, inflorescence meristem, hypocotyl, root, flower; EXPRESSED DURING: petal differentiation and expansion stage; Has 47 Blast hits to 47 proteins in 13 species: Archae - 0; Bacteria - 0; Metazoa - 0; Fungi -…	99.4501	466.673	4.69	2.23	0.000927964
GSVIVT01013467001	VIT_18s0122g00180	AT5G42380.1	3e-28	calmodulin like 37	114.167	534.181	4.68	2.23	0.000447614
GSVIVT01008344001	VIT_17s0000g03200	AT1G15060.1	5e-136	Uncharacterised conserved protein UCP031088, alpha/beta hydrolase	365.608	1706.41	4.67	2.22	0.000154829
GSVIVT01031651001	VIT_05s0062g01010	AT1G60680.1	1e-137	NAD(P)-linked oxidoreductase superfamily protein	49.5203	230.361	4.65	2.22	0.00438474
GSVIVT01030947001	VIT_14s0006g02240	AT5G17380.1	5e-32	Thiamine pyrophosphate dependent pyruvate decarboxylase family protein	81.1064	376.871	4.65	2.22	0.000756094
GSVIVT01011584001	VIT_01s0011g06440	AT1G59960.1	5e-106	NAD(P)-linked oxidoreductase superfamily protein	1311.51	6055.44	4.62	2.21	0.000566151
GSVIVT01001177001	VIT_07s0151g00760	AT3G22600.1	4e-44	Bifunctional inhibitor/lipid-transfer protein/seed storage 2S albumin superfamily protein	5.71306	26.3538	4.61	2.21	0.0433339
GSVIVT01014471001	VIT_19s0014g03960	AT5G54470.1	5e-29	B-box type zinc finger family protein	252.014	1157.64	4.59	2.2	0.00706937
GSVIVT01012682001	VIT_10s0116g01200	AT1G62300.1	2e-111	WRKY family transcription factor	1222.85	5610.16	4.59	2.2	0.000864668
GSVIVT01013757001	VIT_01s0127g00530	AT1G60420.1	5e-85	DC1 domain-containing protein	1381.79	6337.25	4.59	2.2	0.0012516
GSVIVT01013135001	VIT_02s0012g01570	AT2G23910.1	3e-68	NAD(P)-binding Rossmann-fold superfamily protein	348.007	1594.15	4.58	2.2	5.00038e-05
GSVIVT01013755001	VIT_01s0127g00560	AT1G60420.1	0	DC1 domain-containing protein	5456.68	24992.3	4.58	2.2	0.0162639
GSVIVT01034731001	VIT_13s0074g00570	AT1G08230.2	6e-144	Transmembrane amino acid transporter family protein	68.9242	315.032	4.57	2.19	0.0021872
GSVIVT01008461001	VIT_17s0000g02140	AT1G18270.1	0	ketose-bisphosphate aldolase class-II family protein	824.833	3766.85	4.57	2.19	0.000190768
GSVIVT01033664001	VIT_08s0007g04890	AT2G36840.1	4e-154	ACT-like superfamily protein	665.671	3038.18	4.56	2.19	0.00552276
GSVIVT01019587001	VIT_02s0025g01920	AT4G23990.1	0	cellulose synthase like G3	169.318	772.273	4.56	2.19	0.0109076
GSVIVT01031228001	VIT_14s0060g01300	AT3G62550.1	9e-37	Adenine nucleotide alpha hydrolases-like superfamily protein	58.8552	268.212	4.56	2.19	0.00195579
GSVIVT01030948001	VIT_14s0006g02240	AT5G17380.1	1e-49	Thiamine pyrophosphate dependent pyruvate decarboxylase family protein	347.994	1585.09	4.55	2.19	0.000102651
GSVIVT01035565001	VIT_04s0008g02830	AT4G16130.1	0	arabinose kinase	598.256	2723.67	4.55	2.19	0.000142478
GSVIVT01027922001	VIT_05s0049g01980	AT4G13430.1	0	isopropyl malate isomerase large subunit 1	718.006	3264.19	4.55	2.18	0.00038359
GSVIVT01032581001	VIT_14s0066g02350	AT1G24170.1	4e-25	Nucleotide-diphospho-sugar transferases superfamily protein	30.2878	137.474	4.54	2.18	0.0172571
GSVIVT01008756001	VIT_18s0001g01060	AT5G42200.1	6e-38	RING/U-box superfamily protein	16.7128	75.8303	4.54	2.18	0.0360968
GSVIVT01009247001	VIT_18s0001g08160	-	-	Unknown	11.5422	52.2372	4.53	2.18	0.0453836
GSVIVT01009607001	VIT_18s0001g11560	AT4G31950.1	1e-126	cytochrome P450, family 82, subfamily C, polypeptide 3	19.1188	85.948	4.5	2.17	0.0313706
GSVIVT01009854001	VIT_18s0001g13820	AT4G31500.1	3e-134	cytochrome P450, family 83, subfamily B, polypeptide 1	36.4419	163.597	4.49	2.17	0.0142685
GSVIVT01002351001	VIT_00s0692g00020	AT1G61120.1	1e-154	terpene synthase 04	10.2974	46.0502	4.47	2.16	0.0453235
GSVIVT01018436001	VIT_16s0022g02470	AT5G51890.1	6e-117	Peroxidase superfamily protein	31.48	140.541	4.46	2.16	0.00674387
GSVIVT01012819001	VIT_11s0118g00160	AT1G58190.1	4e-129	receptor like protein 9	22.4548	100.143	4.46	2.16	0.0304388
GSVIVT01024997001	VIT_06s0004g04440	-	-	Unknown	64.9661	289.679	4.46	2.16	0.0021671
GSVIVT01001005001	VIT_13s0147g00230	AT3G54260.1	2e-144	TRICHOME BIREFRINGENCE-LIKE 36	64.5344	287.417	4.45	2.16	0.00161987
GSVIVT01007754001	VIT_17s0000g08370	AT1G23550.1	4e-62	similar to RCD one 2	312.922	1392.33	4.45	2.15	0.000405671
GSVIVT01019848001	VIT_02s0025g04330	AT4G11650.1	2e-19	osmotin 34	271.81	1209.1	4.45	2.15	0.000230961
GSVIVT01011780001	VIT_01s0011g04680	AT1G71070.1	6e-166	Core-2/I-branching beta-1,6-N-acetylglucosaminyltransferase family protein	103.988	459.587	4.42	2.14	0.000512486
GSVIVT01009968001	VIT_18s0001g14870	AT1G20160.1	0	Subtilisin-like serine endopeptidase family protein	9.57891	42.3341	4.42	2.14	0.0493256
GSVIVT01028662001	VIT_07s0005g06500	AT5G48740.1	0	Leucine-rich repeat protein kinase family protein	42.7421	188.003	4.4	2.14	0.0044097
GSVIVT01015220001	VIT_11s0016g02380	AT2G19590.1	6e-131	ACC oxidase 1	44.2267	194.157	4.39	2.13	0.000863049
GSVIVT01006669001	VIT_00s0396g00050	AT2G07734.1	3e-136	Alpha-L RNA-binding motif/Ribosomal protein S4 family protein	10.6498	46.695	4.38	2.13	0.0450197
GSVIVT01029941001	VIT_08s0056g01190	AT1G69560.1	3e-53	myb domain protein 105	19.1685	83.5711	4.36	2.12	0.0214851
GSVIVT01009081001	VIT_18s0001g06400	AT1G35210.1	1e-07	unknown protein; FUNCTIONS IN: molecular_function unknown; INVOLVED IN: biological_process unknown; LOCATED IN: chloroplast; EXPRESSED IN: 14 plant structures; EXPRESSED DURING: 9 growth stages; CONTAINS InterPro DOMAIN/s: Protein of unknown function DUF740 (InterPro:IPR008004); BEST Arabidopsis thaliana protein match is: unknown protein (TAIR:AT1G22470.1); Has 83 Blast hits to 83 proteins in 12 …	49.3459	215.102	4.36	2.12	0.00745467
GSVIVT01034366001	VIT_10s0071g00840	AT3G19990.1	2e-90	unknown protein; INVOLVED IN: biological_process unknown; LOCATED IN: chloroplast stroma, chloroplast; EXPRESSED IN: 23 plant structures; EXPRESSED DURING: 13 growth stages; Has 118 Blast hits to 118 proteins in 41 species: Archae - 0; Bacteria - 42; Metazoa - 0; Fungi - 0; Plants - 56; Viruses - 0; Other Eukaryotes - 20 (source: NCBI BLink).	1224.23	5315.99	4.34	2.12	0.000332213
GSVIVT01018002001	VIT_05s0020g03680	AT3G22560.1	5e-59	Acyl-CoA N-acyltransferases (NAT) superfamily protein	37.0527	160.804	4.34	2.12	0.00876664
GSVIVT01011824001	VIT_01s0011g04210	AT2G01170.1	0	bidirectional amino acid transporter 1	389.503	1688.99	4.34	2.12	0.000371649
GSVIVT01011882001	VIT_01s0011g03670	AT1G68290.1	2e-115	endonuclease 2	215.067	932.417	4.34	2.12	0.000451389
GSVIVT01018577001	VIT_16s0022g01210	AT4G22680.1	3e-78	myb domain protein 85	6.73773	29.1769	4.33	2.11	0.039741
GSVIVT01030258001	VIT_08s0058g00690	AT2G38470.1	5e-94	WRKY DNA-binding protein 33	275.524	1187.63	4.31	2.11	0.000999371
GSVIVT01013758001	VIT_01s0127g00520	AT1G60420.1	0	DC1 domain-containing protein	1374.69	5924.1	4.31	2.11	0.0025464
GSVIVT01033062001	VIT_14s0068g01760	AT3G01980.1	2e-88	NAD(P)-binding Rossmann-fold superfamily protein	208.113	896.358	4.31	2.11	0.000329484
GSVIVT01034368001	VIT_10s0071g00810	AT3G19990.1	3e-91	unknown protein; INVOLVED IN: biological_process unknown; LOCATED IN: chloroplast stroma, chloroplast; EXPRESSED IN: 23 plant structures; EXPRESSED DURING: 13 growth stages; Has 118 Blast hits to 118 proteins in 41 species: Archae - 0; Bacteria - 42; Metazoa - 0; Fungi - 0; Plants - 56; Viruses - 0; Other Eukaryotes - 20 (source: NCBI BLink).	1254.81	5388.25	4.29	2.1	0.000397339
GSVIVT01005100001	VIT_00s0256g00030	AT3G18670.1	2e-12	Ankyrin repeat family protein	264.858	1134.64	4.28	2.1	0.00286374
GSVIVT01030330001	VIT_08s0058g00140	AT2G38290.2	2e-112	ammonium transporter 2	151.286	648.078	4.28	2.1	0.0328571
GSVIVT01031605001	VIT_05s0062g00640	AT1G05560.1	7e-37	UDP-glucosyltransferase 75B1	626.89	2677.33	4.27	2.09	0.0146035
GSVIVT01021283001	VIT_10s0003g01900	AT1G07650.1	6e-172	Leucine-rich repeat transmembrane protein kinase	165.665	706.769	4.27	2.09	0.00100422
GSVIVT01001829001	VIT_14s0171g00320	AT1G51540.1	3e-178	Galactose oxidase/kelch repeat superfamily protein	32.545	137.75	4.23	2.08	0.0140164
GSVIVT01001466001	VIT_13s0158g00360	AT2G41560.1	0	autoinhibited Ca(2+)-ATPase, isoform 4	104.661	442.404	4.23	2.08	0.000889348
GSVIVT01022715001	VIT_02s0033g00800	AT5G22300.1	3e-129	nitrilase 4	575.611	2428.82	4.22	2.08	0.000447614
GSVIVT01005215001	VIT_00s0265g00170	AT1G17420.1	0	lipoxygenase 3	59.1646	249.133	4.21	2.07	0.0102033
GSVIVT01015230001	VIT_11s0016g02470	AT4G26180.1	9e-121	Mitochondrial substrate carrier family protein	134.679	565.907	4.2	2.07	0.00194459
GSVIVT01030328001	VIT_08s0058g00150	AT2G38290.2	9e-115	ammonium transporter 2	104.342	437.095	4.19	2.07	0.00420003
GSVIVT01024116001	VIT_03s0038g01380	AT4G38810.2	7e-130	Calcium-binding EF-hand family protein	2290.93	9593.77	4.19	2.07	0.00286374
GSVIVT01037342001	VIT_06s0009g02650	AT2G26800.3	4e-08	Aldolase superfamily protein	54.7394	229.149	4.19	2.07	0.005372
GSVIVT01014284001	VIT_19s0014g02170	AT5G57850.1	4e-100	D-aminoacid aminotransferase-like PLP-dependent enzymes superfamily protein	220.257	920.148	4.18	2.06	0.000134939
GSVIVT01024875001	VIT_06s0004g05460	AT2G29380.1	2e-113	highly ABA-induced PP2C gene 3	284.522	1188.06	4.18	2.06	0.00118438
GSVIVT01029951001	VIT_08s0056g01300	AT5G15120.1	7e-55	Protein of unknown function (DUF1637)	143.002	595.937	4.17	2.06	6.37456e-05
GSVIVT01010024001	VIT_18s0001g15410	AT1G77120.1	2e-172	alcohol dehydrogenase 1	3851.45	16025.9	4.16	2.06	0.00244921
GSVIVT01019717001	VIT_02s0025g03180	AT3G30340.1	9e-105	nodulin MtN21 /EamA-like transporter family protein	23.4087	96.8553	4.14	2.05	0.047759
GSVIVT01033032001	VIT_14s0068g01490	AT5G13180.1	4e-44	NAC domain containing protein 83	619.768	2557.26	4.13	2.04	0.000624396
GSVIVT01013164001	VIT_02s0012g01240	AT5G16680.1	2e-94	RING/FYVE/PHD zinc finger superfamily protein	906.757	3715.13	4.1	2.03	0.00135951
GSVIVT01025923001	VIT_18s0041g02080	AT1G76690.1	4e-155	12-oxophytodienoate reductase 2	264.045	1081.39	4.1	2.03	0.0112872
GSVIVT01006004001	VIT_13s0320g00070	AT2G31900.1	0	myosin-like protein XIF	40.4363	165.477	4.09	2.03	0.0200102
GSVIVT01033015001	VIT_14s0068g01360	AT5G13200.1	1e-80	GRAM domain family protein	285.157	1162.45	4.08	2.03	0.00145768
GSVIVT01027930001	VIT_05s0049g02080	AT4G13440.1	2e-25	Calcium-binding EF-hand family protein	32.6127	132.616	4.07	2.02	0.0257422
GSVIVT01027831001	VIT_05s0049g01200	AT5G24080.1	6e-57	Protein kinase superfamily protein	169.225	687.555	4.06	2.02	0.00294468
GSVIVT01018900001	VIT_04s0023g02310	AT3G11480.1	1e-90	S-adenosyl-L-methionine-dependent methyltransferases superfamily protein	44.4155	179.828	4.05	2.02	0.0183078
GSVIVT01014428001	VIT_19s0014g03520	AT1G61260.1	7e-17	Protein of unknown function (DUF761)	141.368	565.798	4	2	0.00630798
GSVIVT01014361001	VIT_19s0014g02900	AT4G03510.1	7e-38	RING membrane-anchor 1	36.0375	143.764	3.99	2	0.0160166
GSVIVT01023963001	VIT_03s0038g02980	AT1G78610.1	1e-139	mechanosensitive channel of small conductance-like 6	35.7444	142.4	3.98	1.99	0.0239455
GSVIVT01003715001	VIT_07s0205g00010	AT5G65660.1	2e-19	hydroxyproline-rich glycoprotein family protein	100.003	397.075	3.97	1.99	0.00416938
GSVIVT01026507001	VIT_04s0044g01120	AT1G77120.1	1e-178	alcohol dehydrogenase 1	135.791	538.447	3.97	1.99	0.000937226
GSVIVT01033566001	VIT_08s0007g05800	AT5G04040.1	0	Patatin-like phospholipase family protein	836.382	3314.5	3.96	1.99	0.00187909
GSVIVT01015309001	VIT_11s0016g03190	AT5G64920.1	3e-13	COP1-interacting protein 8	42.3417	167.753	3.96	1.99	0.0302281
GSVIVT01034766001	VIT_13s0074g00800	AT1G34300.1	3e-19	lectin protein kinase family protein	33.6124	133.162	3.96	1.99	0.0355533
GSVIVT01025394001	VIT_06s0004g01020	AT1G58170.1	7e-47	Disease resistance-responsive (dirigent-like protein) family protein	41.7121	165.142	3.96	1.99	0.0239837
GSVIVT01019568001	VIT_02s0025g01750	AT4G23990.1	0	cellulose synthase like G3	1619.54	6397.23	3.95	1.98	0.00304883
GSVIVT01033033001	VIT_14s0068g01500	AT3G02040.1	1e-137	senescence-related gene 3	116.302	458.469	3.94	1.98	0.00149184
GSVIVT01010251001	VIT_01s0010g01830	AT1G65810.1	0	P-loop containing nucleoside triphosphate hydrolases superfamily protein	43.5027	171.345	3.94	1.98	0.0225525
GSVIVT01018020001	VIT_05s0020g03870	AT3G22750.1	6e-170	Protein kinase superfamily protein	163.283	642.622	3.94	1.98	0.00316301
GSVIVT01019771001	VIT_02s0025g03660	AT3G48990.1	0	AMP-dependent synthetase and ligase family protein	422.454	1661.66	3.93	1.98	0.00187862
GSVIVT01025780001	VIT_08s0040g00960	AT1G68620.1	4e-48	alpha/beta-Hydrolases superfamily protein	27.368	107.472	3.93	1.97	0.0431668
GSVIVT01031457001	VIT_06s0061g00790	AT3G44880.1	0	Pheophorbide a oxygenase family protein with Rieske [2Fe-2S] domain	3245.97	12735.6	3.92	1.97	0.0119666
GSVIVT01014773001	VIT_19s0015g01310	AT5G23810.1	1e-38	amino acid permease 7	32.2728	126.62	3.92	1.97	0.0416837
GSVIVT01008169001	VIT_17s0000g04750	AT1G06000.1	7e-07	UDP-Glycosyltransferase superfamily protein	109.236	428.543	3.92	1.97	0.00534264
GSVIVT01037718001	VIT_19s0090g01170	AT4G22310.1	6e-46	Uncharacterised protein family (UPF0041)	29.7702	116.676	3.92	1.97	0.0321923
GSVIVT01032519001	VIT_14s0066g01710	AT3G28150.1	7e-133	TRICHOME BIREFRINGENCE-LIKE 22	80.3716	314.787	3.92	1.97	0.0107795
GSVIVT01009921001	VIT_18s0001g14420	-	-	Unknown	45.3222	177.017	3.91	1.97	0.031206
GSVIVT01015560001	VIT_11s0016g05530	AT5G20230.1	8e-12	blue-copper-binding protein	471.105	1839.01	3.9	1.96	0.00190072
GSVIVT01008696001	VIT_18s0001g00320	AT1G47670.1	2e-175	Transmembrane amino acid transporter family protein	34.7759	135.522	3.9	1.96	0.031206
GSVIVT01009276001	VIT_18s0001g08430	AT1G10070.1	3e-147	branched-chain amino acid transaminase 2	130.295	507.666	3.9	1.96	0.00470426
GSVIVT01007270001	VIT_10s0523g00020	AT1G05000.1	5e-73	Phosphotyrosine protein phosphatases superfamily protein	141.481	545.156	3.85	1.95	0.00442462
GSVIVT01018832001	VIT_04s0023g02900	AT4G36220.1	2e-135	ferulic acid 5-hydroxylase 1	433.634	1668.73	3.85	1.94	0.00161987
GSVIVT01010522001	VIT_01s0010g03910	AT5G50670.1	8e-49	Squamosa promoter-binding protein-like (SBP domain) transcription factor family protein	86.8277	333.623	3.84	1.94	0.000926536
GSVIVT01021979001	VIT_14s0030g00650	AT3G06350.1	0	dehydroquinate dehydratase, putative / shikimate dehydrogenase, putative	57.9751	222.692	3.84	1.94	0.00659712
GSVIVT01033946001	VIT_08s0007g02370	AT3G52480.1	2e-07	unknown protein; FUNCTIONS IN: molecular_function unknown; INVOLVED IN: biological_process unknown; LOCATED IN: endomembrane system; EXPRESSED IN: 10 plant structures; EXPRESSED DURING: LP.04 four leaves visible, 4 anthesis, petal differentiation and expansion stage; Has 28 Blast hits to 28 proteins in 7 species: Archae - 0; Bacteria - 0; Metazoa - 0; Fungi - 0; Plants - 28; Viruses - 0; Other Eu…	86.1407	330.126	3.83	1.94	0.00404209
GSVIVT01017097001	VIT_09s0002g04560	AT4G33050.3	7e-113	calmodulin-binding family protein	82.8975	317.384	3.83	1.94	0.0197292
GSVIVT01004910001	VIT_02s0241g00100	AT2G45360.1	2e-65	Protein of unknown function (DUF1442)	124.833	477.307	3.82	1.93	0.00695107
GSVIVT01036162001	VIT_06s0080g00170	AT1G08440.1	2e-100	Aluminium activated malate transporter family protein	253.672	969.539	3.82	1.93	0.00361627
GSVIVT01014286001	VIT_19s0014g02190	AT5G53970.1	4e-180	Tyrosine transaminase family protein	1427.98	5403	3.78	1.92	0.00417555
GSVIVT01029545001	VIT_09s0054g00900	AT3G50940.1	2e-114	P-loop containing nucleoside triphosphate hydrolases superfamily protein	77.6003	292.319	3.77	1.91	0.00803143
GSVIVT01034176001	VIT_08s0007g00310	AT1G07630.1	0	pol-like 5	89.0603	333.813	3.75	1.91	0.0121048
GSVIVT01001292001	VIT_02s0154g00260	AT1G12110.1	6e-173	nitrate transporter 1.1	107.953	404.59	3.75	1.91	0.0120977
GSVIVT01000083001	VIT_14s0128g00780	AT1G55020.1	0	lipoxygenase 1	341.566	1279.66	3.75	1.91	0.00336082
GSVIVT01030462001	VIT_12s0059g00960	AT2G32540.1	0	cellulose synthase-like B4	295.943	1106.56	3.74	1.9	0.00197039
GSVIVT01037686001	VIT_19s0090g00840	AT4G22070.1	2e-79	WRKY DNA-binding protein 31	67.8386	252.848	3.73	1.9	0.0235566
GSVIVT01021878001	VIT_14s0030g01490	AT5G28020.2	1e-46	cysteine synthase D2	51.5427	191.928	3.72	1.9	0.0254326
GSVIVT01005168001	VIT_00s0262g00120	AT4G23180.1	6e-111	cysteine-rich RLK (RECEPTOR-like protein kinase) 10	72.735	270.391	3.72	1.89	0.0142841
GSVIVT01012828001	VIT_11s0118g00220	AT5G33280.1	0	Voltage-gated chloride channel family protein	902.968	3354.89	3.72	1.89	0.00336082
GSVIVT01032090001	VIT_13s0064g00950	AT3G08490.1	1e-52	BEST Arabidopsis thaliana protein match is: Late embryogenesis abundant protein, group 2 (TAIR:AT3G24600.1); Has 161 Blast hits to 158 proteins in 15 species: Archae - 0; Bacteria - 0; Metazoa - 0; Fungi - 0; Plants - 161; Viruses - 0; Other Eukaryotes - 0 (source: NCBI BLink).	13.0191	48.3421	3.71	1.89	0.0360968
GSVIVT01014998001	VIT_11s0016g00280	AT4G33150.1	0	lysine-ketoglutarate reductase/saccharopine dehydrogenase bifunctional enzyme	2868.66	10595.3	3.69	1.88	0.0101417
GSVIVT01036966001	VIT_03s0088g01180	AT1G09970.1	3e-116	Leucine-rich receptor-like protein kinase family protein	182.596	672.732	3.68	1.88	0.0065889
GSVIVT01022117001	VIT_07s0031g00530	AT4G36950.1	1e-86	mitogen-activated protein kinase kinase kinase 21	211.346	777.389	3.68	1.88	0.015523
GSVIVT01015449001	VIT_11s0016g04490	AT1G04250.1	3e-50	AUX/IAA transcriptional regulator family protein	165.893	610.046	3.68	1.88	0.00723573
GSVIVT01028001001	VIT_07s0005g00360	AT1G02850.2	3e-179	beta glucosidase 11	168.362	617.625	3.67	1.88	0.00422321
GSVIVT01009865001	VIT_18s0001g13930	AT1G19850.1	0	Transcriptional factor B3 family protein / auxin-responsive factor AUX/IAA-related	260.496	952.74	3.66	1.87	0.0044097
GSVIVT01030035001	VIT_12s0057g00420	AT5G35735.1	1e-79	Auxin-responsive family protein	554.595	2017.97	3.64	1.86	0.00340382
GSVIVT01029662001	VIT_12s0055g00090	AT2G07671.1	2e-19	ATP synthase subunit C family protein	54.1977	196.38	3.62	1.86	0.0236106
GSVIVT01017899001	VIT_05s0020g02770	AT5G19140.1	2e-108	Aluminium induced protein with YGL and LRDR motifs	3881.6	14059.2	3.62	1.86	0.0271648
GSVIVT01026505001	VIT_04s0044g01130	AT1G77120.1	4e-177	alcohol dehydrogenase 1	175.532	635.454	3.62	1.86	0.00213693
GSVIVT01024838001	-	AT5G59030.1	6e-40	copper transporter 1	57.0699	206.525	3.62	1.86	0.0137947
GSVIVT01031319001	VIT_14s0060g00420	AT3G06483.1	6e-167	pyruvate dehydrogenase kinase	68.4694	247.197	3.61	1.85	0.00900522
GSVIVT01014150001	VIT_19s0014g00830	AT1G53440.1	0	Leucine-rich repeat transmembrane protein kinase	273.709	987.585	3.61	1.85	0.00592635
GSVIVT01025504001	VIT_06s0004g00130	AT5G56350.1	0	Pyruvate kinase family protein	58.9562	212.466	3.6	1.85	0.0255086
GSVIVT01001461001	VIT_13s0158g00320	AT3G63440.1	0	cytokinin oxidase/dehydrogenase 6	83.1467	298.89	3.59	1.85	0.0136302
GSVIVT01013621001	VIT_00s0125g00210	AT1G56140.1	0	Leucine-rich repeat transmembrane protein kinase	74.9113	268.651	3.59	1.84	0.0138764
GSVIVT01007594001	VIT_17s0000g09700	AT3G01680.1	1e-144	CONTAINS InterPro DOMAIN/s: Mediator complex subunit Med28 (InterPro:IPR021640); BEST Arabidopsis thaliana protein match is: unknown protein (TAIR:AT3G01670.1); Has 122 Blast hits to 112 proteins in 13 species: Archae - 0; Bacteria - 0; Metazoa - 0; Fungi - 0; Plants - 122; Viruses - 0; Other Eukaryotes - 0 (source: NCBI BLink).	169.09	605.814	3.58	1.84	0.00142864
GSVIVT01007789001	VIT_17s0000g08010	AT1G60140.1	0	trehalose phosphate synthase	476.387	1699.18	3.57	1.83	0.00592635
GSVIVT01024450001	VIT_16s0039g02500	AT2G16790.1	8e-48	P-loop containing nucleoside triphosphate hydrolases superfamily protein	104.567	372.645	3.56	1.83	0.0114062
GSVIVT01038080001	VIT_19s0093g00550	AT3G14440.1	0	nine-cis-epoxycarotenoid dioxygenase 3	198.67	707.634	3.56	1.83	0.00464876
GSVIVT01030815001	VIT_14s0006g01250	AT3G17980.1	2e-61	Calcium-dependent lipid-binding (CaLB domain) family protein	265.058	943.802	3.56	1.83	0.00438713
GSVIVT01027028001	VIT_15s0046g01560	AT2G46240.1	4e-43	BCL-2-associated athanogene 6	1342.52	4766.01	3.55	1.83	0.0111416
GSVIVT01034012001	VIT_08s0007g01810	AT2G38060.1	1e-176	phosphate transporter 4;2	77.9438	276.321	3.55	1.83	0.00231665
GSVIVT01017848001	VIT_05s0020g02290	AT3G21530.1	8e-128	DNAse I-like superfamily protein	82.5787	291.788	3.53	1.82	0.0305234
GSVIVT01031525001	VIT_06s0061g00280	AT5G60760.1	0	P-loop containing nucleoside triphosphate hydrolases superfamily protein	140.221	494.99	3.53	1.82	0.0295827
GSVIVT01020614001	VIT_12s0028g03010	AT1G28480.1	6e-16	Thioredoxin superfamily protein	510.725	1801.87	3.53	1.82	0.0386938
GSVIVT01035638001	VIT_04s0008g03530	AT1G10340.1	4e-58	Ankyrin repeat family protein	55.9067	196.741	3.52	1.82	0.0408859
GSVIVT01018019001	VIT_05s0020g03860	AT3G22740.1	1e-135	homocysteine S-methyltransferase 3	594.207	2088.97	3.52	1.81	0.00836906
GSVIVT01011991001	VIT_01s0011g02600	-	-	Unknown	38.2208	134.265	3.51	1.81	0.037219
GSVIVT01021124001	VIT_10s0003g00390	AT1G28480.1	2e-13	Thioredoxin superfamily protein	63.1443	221.473	3.51	1.81	0.0328571
GSVIVT01024894001	VIT_06s0004g05310	AT2G29260.1	1e-39	NAD(P)-binding Rossmann-fold superfamily protein	123.735	433.865	3.51	1.81	0.0036736
GSVIVT01017348001	VIT_09s0002g07110	AT4G32250.2	0	Protein kinase superfamily protein	1307.04	4578.94	3.5	1.81	0.00819225
GSVIVT01000084001	VIT_14s0128g00790	AT1G55020.1	0	lipoxygenase 1	373.065	1297.43	3.48	1.8	0.0065889
GSVIVT01032833001	VIT_13s0067g00700	AT2G40095.1	8e-57	Alpha/beta hydrolase related protein	239.646	833.086	3.48	1.8	0.00993077
GSVIVT01019603001	VIT_02s0025g02100	-	-	Unknown	56.954	197.815	3.47	1.8	0.00976682
GSVIVT01023236001	VIT_12s0035g01050	AT5G49920.1	1e-47	Octicosapeptide/Phox/Bem1p family protein	119.669	415.017	3.47	1.79	0.0444286
GSVIVT01023134001	VIT_12s0035g01910	AT4G10250.1	9e-30	HSP20-like chaperones superfamily protein	51.2244	177.13	3.46	1.79	0.0349957
GSVIVT01008677001	VIT_18s0001g00110	AT1G42430.1	0	unknown protein; BEST Arabidopsis thaliana protein match is: unknown protein (TAIR:AT3G55760.3); Has 186 Blast hits to 143 proteins in 47 species: Archae - 0; Bacteria - 23; Metazoa - 14; Fungi - 6; Plants - 87; Viruses - 0; Other Eukaryotes - 56 (source: NCBI BLink).	302.552	1045.65	3.46	1.79	0.00227076
GSVIVT01036920001	VIT_02s0087g00330	AT4G19460.1	1e-154	UDP-Glycosyltransferase superfamily protein	71.8108	247.928	3.45	1.79	0.018584
GSVIVT01023830001	VIT_03s0038g04330	AT5G56550.1	2e-06	oxidative stress 3	66.3537	228.9	3.45	1.79	0.0288154
GSVIVT01001399001	VIT_13s0156g00630	AT5G60900.1	1e-62	receptor-like protein kinase 1	169.041	582.434	3.45	1.78	0.0139805
GSVIVT01036483001	VIT_14s0083g00520	AT5G38710.1	9e-149	Methylenetetrahydrofolate reductase family protein	386.641	1332.13	3.45	1.78	0.0112441
GSVIVT01011960001	VIT_01s0011g02940	AT1G68810.1	8e-70	basic helix-loop-helix (bHLH) DNA-binding superfamily protein	73.633	253.641	3.44	1.78	0.0138168
GSVIVT01006895001	VIT_00s0434g00090	AT2G17760.1	1e-44	Eukaryotic aspartyl protease family protein	204.077	698.447	3.42	1.78	0.00637833
GSVIVT01028846001	VIT_16s0050g01240	AT1G01490.1	3e-18	Heavy metal transport/detoxification superfamily protein	501.692	1714.04	3.42	1.77	0.0112475
GSVIVT01009090001	VIT_18s0001g06580	AT1G22480.1	3e-33	Cupredoxin superfamily protein	38.0159	129.708	3.41	1.77	0.0318719
GSVIVT01025684001	VIT_08s0040g01860	AT5G60680.1	1e-14	Protein of unknown function, DUF584	36.1735	123.24	3.41	1.77	0.026943
GSVIVT01028055001	VIT_07s0005g00870	AT5G64260.1	3e-65	EXORDIUM like 2	106.342	360.737	3.39	1.76	0.0193157
GSVIVT01005065001	VIT_00s0253g00140	AT2G23620.1	2e-86	methyl esterase 1	96.9038	328.361	3.39	1.76	0.0218175
GSVIVT01034344001	VIT_10s0071g01060	AT5G08570.1	0	Pyruvate kinase family protein	211.21	713.587	3.38	1.76	0.00630663
GSVIVT01007227001	VIT_00s0510g00050	AT4G35880.1	2e-84	Eukaryotic aspartyl protease family protein	680.985	2297.47	3.37	1.75	0.00619618
GSVIVT01027063001	VIT_15s0046g01210	AT4G01070.1	8e-102	UDP-Glycosyltransferase superfamily protein	775.936	2613.21	3.37	1.75	0.0341883
GSVIVT01011635001	VIT_01s0011g05950	AT1G14780.1	0	MAC/Perforin domain-containing protein	343.208	1155.16	3.37	1.75	0.0142861
GSVIVT01037719001	VIT_19s0090g01180	AT4G22310.1	4e-48	Uncharacterised protein family (UPF0041)	117.779	393.987	3.35	1.74	0.00681403
GSVIVT01005206001	VIT_00s0265g00070	AT2G33770.1	0	phosphate 2	575.756	1904.03	3.31	1.73	0.0047259
GSVIVT01014705001	VIT_19s0015g00730	AT1G55850.1	0	cellulose synthase like E1	1540.01	5084.93	3.3	1.72	0.0218175
GSVIVT01010563001	VIT_16s0100g01110	AT5G13930.1	7e-122	Chalcone and stilbene synthase family protein	103.507	341.7	3.3	1.72	0.0112441
GSVIVT01027916001	VIT_05s0049g01890	AT4G21865.1	0.0001	unknown protein; Has 11 Blast hits to 11 proteins in 4 species: Archae - 0; Bacteria - 0; Metazoa - 0; Fungi - 0; Plants - 11; Viruses - 0; Other Eukaryotes - 0 (source: NCBI BLink).	66.3635	218.949	3.3	1.72	0.0498065
GSVIVT01023585001	VIT_11s0037g00040	AT2G24260.1	1e-38	LJRHL1-like 1	346.604	1142.31	3.3	1.72	0.0106395
GSVIVT01009485001	VIT_18s0001g10450	AT1G45249.1	3e-33	abscisic acid responsive elements-binding factor 2	608.892	2003.65	3.29	1.72	0.0101714
GSVIVT01028698001	VIT_16s0050g02680	AT1G07430.1	6e-52	highly ABA-induced PP2C gene 2	120.621	396.245	3.29	1.72	0.0222727
GSVIVT01030509001	VIT_12s0059g01400	AT1G05000.1	6e-76	Phosphotyrosine protein phosphatases superfamily protein	63.2839	207.547	3.28	1.71	0.0411953
GSVIVT01016286001	VIT_13s0019g04200	AT2G39220.1	3e-97	PATATIN-like protein 6	327.012	1070.41	3.27	1.71	0.0111479
GSVIVT01022505001	VIT_08s0032g00670	AT3G54720.1	3e-167	Peptidase M28 family protein	127.113	414.952	3.26	1.71	0.0302281
GSVIVT01021877001	VIT_14s0030g01490	AT4G14880.3	2e-125	O-acetylserine (thiol) lyase (OAS-TL) isoform A1	284.217	924.122	3.25	1.7	0.0125135
GSVIVT01032500001	VIT_14s0066g01550	AT1G23800.1	0	aldehyde dehydrogenase 2B7	241.951	785.935	3.25	1.7	0.00744534
GSVIVT01028256001	VIT_07s0005g02660	AT1G02520.1	0	P-glycoprotein 11	842.006	2730.71	3.24	1.7	0.0112475
GSVIVT01032855001	VIT_13s0067g00330	AT2G38120.1	0	Transmembrane amino acid transporter family protein	110.409	357.456	3.24	1.69	0.0239938
GSVIVT01033806001	VIT_08s0007g03690	AT2G36310.1	8e-148	uridine-ribohydrolase 1	170.816	552.015	3.23	1.69	0.00833096
GSVIVT01020665001	VIT_12s0028g02530	AT2G42350.1	1e-26	RING/U-box superfamily protein	69.4119	224.077	3.23	1.69	0.0437524
GSVIVT01015548001	VIT_11s0016g05410	AT2G25490.1	3e-173	EIN3-binding F box protein 1	604.064	1950.05	3.23	1.69	0.0249547
GSVIVT01027512001	VIT_15s0048g01960	AT1G12740.1	2e-135	cytochrome P450, family 87, subfamily A, polypeptide 2	239.073	770.036	3.22	1.69	0.00490958
GSVIVT01030508001	VIT_12s0059g01380	AT1G05010.1	5e-127	ethylene-forming enzyme	2275.44	7320.44	3.22	1.69	0.022867
GSVIVT01028053001	VIT_07s0005g00850	AT2G40940.1	0	ethylene response sensor 1	585.063	1875.37	3.21	1.68	0.0196337
GSVIVT01030095001	VIT_12s0057g01110	AT5G47650.1	6e-89	nudix hydrolase homolog 2	77.3537	247.809	3.2	1.68	0.0315592
GSVIVT01017796001	VIT_05s0020g01830	AT4G15610.1	4e-23	Uncharacterised protein family (UPF0497)	1385.94	4435.15	3.2	1.68	0.0374763
GSVIVT01005576001	VIT_00s1927g00020	AT2G33770.1	9e-90	phosphate 2	68.9465	219.957	3.19	1.67	0.038851
GSVIVT01033372001	VIT_08s0007g07660	AT3G04070.2	8e-70	NAC domain containing protein 47	1245.65	3959.91	3.18	1.67	0.01368
GSVIVT01007910001	VIT_17s0000g06960	AT5G15490.1	4e-155	UDP-glucose 6-dehydrogenase family protein	170.06	539.19	3.17	1.66	0.0212343
GSVIVT01001089001	VIT_01s0150g00120	AT5G61890.1	9e-21	Integrase-type DNA-binding superfamily protein	228.651	723.25	3.16	1.66	0.0179518
GSVIVT01028940001	VIT_16s0050g00390	AT3G48990.1	0	AMP-dependent synthetase and ligase family protein	1494.26	4712.22	3.15	1.66	0.0303452
GSVIVT01026429001	VIT_04s0044g01880	AT1G76520.1	1e-121	Auxin efflux carrier family protein	651.236	2051.96	3.15	1.66	0.0142861
GSVIVT01031432001	VIT_06s0061g01030	AT5G22850.1	0	Eukaryotic aspartyl protease family protein	659.002	2064.95	3.13	1.65	0.00719318
GSVIVT01019696001	VIT_02s0025g02970	AT4G10490.1	1e-122	2-oxoglutarate (2OG) and Fe(II)-dependent oxygenase superfamily protein	605.283	1886.92	3.12	1.64	0.0149605
GSVIVT01022134001	VIT_07s0031g00670	AT4G36990.1	3e-76	heat shock factor 4	586.247	1822.75	3.11	1.64	0.0123598
GSVIVT01013057001	VIT_02s0012g02190	AT5G16910.1	0	cellulose-synthase like D2	411.344	1278.78	3.11	1.64	0.0178103
GSVIVT01035846001	VIT_04s0008g05350	AT5G16080.1	8e-51	carboxyesterase 17	372.447	1156.44	3.1	1.63	0.00811349
GSVIVT01018758001	VIT_04s0023g03600	AT5G66170.3	2e-36	sulfurtransferase 18	67.9706	210.147	3.09	1.63	0.0479496
GSVIVT01010232001	VIT_01s0010g01680	AT3G11920.1	0	glutaredoxin-related	182.465	563.157	3.09	1.63	0.0347027
GSVIVT01015231001	VIT_11s0016g02480	AT4G29530.1	3e-85	Pyridoxal phosphate phosphatase-related protein	234.45	722.248	3.08	1.62	0.0186119
GSVIVT01021874001	VIT_14s0030g01520	AT4G14880.3	8e-118	O-acetylserine (thiol) lyase (OAS-TL) isoform A1	419.219	1281.55	3.06	1.61	0.017316
GSVIVT01010526001	VIT_01s0010g03940	AT1G27980.1	0	dihydrosphingosine phosphate lyase	553.545	1690.64	3.05	1.61	0.0133634
GSVIVT01019038001	VIT_04s0023g01080	AT2G23770.1	2e-146	protein kinase family protein / peptidoglycan-binding LysM domain-containing protein	279.829	854.541	3.05	1.61	0.011853
GSVIVT01011445001	VIT_14s0108g01070	AT5G61430.1	7e-91	NAC domain containing protein 100	210.254	638.657	3.04	1.6	0.0453235
GSVIVT01006148001	VIT_16s0039g01300	AT3G10340.1	2e-100	phenylalanine ammonia-lyase 4	225.396	679.965	3.02	1.59	0.0159596
GSVIVT01026850001	VIT_15s0046g03360	AT1G01770.1	0	unknown protein; CONTAINS InterPro DOMAIN/s: Protein of unknown function DUF1446 (InterPro:IPR010839); Has 1597 Blast hits to 1509 proteins in 306 species: Archae - 4; Bacteria - 843; Metazoa - 22; Fungi - 131; Plants - 31; Viruses - 0; Other Eukaryotes - 566 (source: NCBI BLink).	207.849	625.551	3.01	1.59	0.0319383
GSVIVT01017676001	VIT_05s0020g00680	AT3G53480.1	0	pleiotropic drug resistance 9	135.606	406.981	3	1.59	0.0405543
GSVIVT01035369001	VIT_04s0008g00950	AT4G33000.1	2e-97	calcineurin B-like protein 10	147.907	443.21	3	1.58	0.0276692
GSVIVT01009928001	VIT_18s0001g14480	AT1G20030.2	4e-100	Pathogenesis-related thaumatin superfamily protein	308.155	921.699	2.99	1.58	0.0231336
GSVIVT01025673001	VIT_08s0040g01950	AT5G60580.1	2e-131	RING/U-box superfamily protein	352.078	1052.27	2.99	1.58	0.0136614
GSVIVT01023146001	VIT_12s0035g01820	AT1G59740.1	0	Major facilitator superfamily protein	254.31	757.487	2.98	1.57	0.00732551
GSVIVT01011958001	VIT_01s0011g02960	AT1G75290.1	5e-60	NAD(P)-binding Rossmann-fold superfamily protein	373.899	1103.82	2.95	1.56	0.00600589
GSVIVT01027811001	VIT_05s0049g01020	AT3G23250.1	9e-62	myb domain protein 15	268.255	789.732	2.94	1.56	0.038729
GSVIVT01017946001	VIT_05s0020g03190	AT2G32150.1	4e-90	Haloacid dehalogenase-like hydrolase (HAD) superfamily protein	673.282	1981.8	2.94	1.56	0.0329974
GSVIVT01019006001	VIT_04s0023g01380	AT4G36710.1	1e-117	GRAS family transcription factor	671.292	1969.74	2.93	1.55	0.0311379
GSVIVT01017691001	VIT_05s0020g00840	-	-	Unknown	104.328	305.531	2.93	1.55	0.0441788
GSVIVT01011670001	VIT_01s0011g05650	AT1G06650.2	2e-30	2-oxoglutarate (2OG) and Fe(II)-dependent oxygenase superfamily protein	401.85	1176.51	2.93	1.55	0.0247322
GSVIVT01028861001	VIT_16s0050g01110	AT3G48950.1	2e-122	Pectin lyase-like superfamily protein	66.1988	193.416	2.92	1.55	0.0282011
GSVIVT01027921001	VIT_05s0049g01970	AT2G33310.2	1e-59	auxin-induced protein 13	155.955	453.841	2.91	1.54	0.0288154
GSVIVT01007582001	VIT_17s0000g09810	AT1G67750.1	2e-174	Pectate lyase family protein	218.276	632.785	2.9	1.54	0.0234682
GSVIVT01028000001	VIT_07s0005g00340	AT4G02440.1	2e-69	F-box family protein	292.765	847.603	2.9	1.53	0.0330329
GSVIVT01035662001	VIT_04s0008g03770	AT5G11520.1	0	aspartate aminotransferase 3	667.002	1920.31	2.88	1.53	0.0109142
GSVIVT01024946001	VIT_06s0004g04860	AT2G39700.1	4e-134	expansin A4	142.593	406.409	2.85	1.51	0.0384012
GSVIVT01031485001	VIT_06s0061g00560	AT2G28110.1	3e-165	Exostosin family protein	301.406	858.903	2.85	1.51	0.0093651
GSVIVT01016422001	VIT_13s0019g02890	AT1G22400.1	2e-86	UDP-Glycosyltransferase superfamily protein	224.79	637.534	2.84	1.5	0.0443862
GSVIVT01034209001	VIT_08s0007g00030	AT3G53720.1	0	cation/H+ exchanger 20	413.403	1166.98	2.82	1.5	0.0189805
GSVIVT01027407001	VIT_15s0048g02870	AT2G46680.1	6e-49	homeobox 7	306.648	861.48	2.81	1.49	0.0247963
GSVIVT01025201001	VIT_06s0004g02720	AT2G28320.1	0	Pleckstrin homology (PH) and lipid-binding START domains-containing protein	211.049	592.507	2.81	1.49	0.0418835
GSVIVT01024892001	VIT_06s0004g05380	AT2G29260.1	9e-103	NAD(P)-binding Rossmann-fold superfamily protein	707.988	1987.02	2.81	1.49	0.0102952
GSVIVT01019833001	VIT_02s0025g04210	AT1G12780.1	3e-180	UDP-D-glucose/UDP-D-galactose 4-epimerase 1	150.03	420.478	2.8	1.49	0.0180013
GSVIVT01027992001	VIT_07s0005g00280	AT1G02860.1	2e-124	SPX (SYG1/Pho81/XPR1) domain-containing protein	232.86	644.072	2.77	1.47	0.0469981
GSVIVT01026510001	VIT_04s0044g01110	AT1G77120.1	2e-177	alcohol dehydrogenase 1	573.271	1581.68	2.76	1.46	0.0139805
GSVIVT01010565001	VIT_16s0100g01100	AT5G13930.1	1e-131	Chalcone and stilbene synthase family protein	188.971	521.351	2.76	1.46	0.00745467
GSVIVT01024846001	VIT_06s0004g05730	AT3G53990.1	2e-49	Adenine nucleotide alpha hydrolases-like superfamily protein	520.74	1430.95	2.75	1.46	0.0385903
GSVIVT01011564001	VIT_01s0011g06610	AT2G02010.1	0	glutamate decarboxylase 4	140.867	386.856	2.75	1.46	0.0266837
GSVIVT01015676001	VIT_03s0017g00650	AT5G64300.1	0	GTP cyclohydrolase II	837.603	2295.42	2.74	1.45	0.0351722
GSVIVT01028882001	VIT_16s0050g00910	AT4G25640.1	1e-174	detoxifying efflux carrier 35	317.081	867.796	2.74	1.45	0.0410677
GSVIVT01007610001	VIT_17s0000g09570	AT3G48270.1	4e-139	cytochrome P450, family 71, subfamily A, polypeptide 26	629.043	1707.67	2.71	1.44	0.0481083
GSVIVT01024725001	VIT_06s0004g06730	AT5G05580.1	4e-164	fatty acid desaturase 8	121.004	327.776	2.71	1.44	0.017621
GSVIVT01038652001	VIT_16s0098g00860	AT5G24530.1	5e-142	2-oxoglutarate (2OG) and Fe(II)-dependent oxygenase superfamily protein	967.814	2614.07	2.7	1.43	0.0251608
GSVIVT01032861001	VIT_13s0067g00220	AT4G23400.1	4e-111	plasma membrane intrinsic protein 1;5	323.603	870.956	2.69	1.43	0.0441788
GSVIVT01023336001	VIT_12s0035g00330	AT3G28600.1	1e-48	P-loop containing nucleoside triphosphate hydrolases superfamily protein	208.572	555.417	2.66	1.41	0.0475487
GSVIVT01025287001	VIT_06s0004g01990	-	-	Unknown	174.459	459.076	2.63	1.4	0.0307753
GSVIVT01033749001	VIT_08s0007g04150	AT2G36570.1	0	Leucine-rich repeat protein kinase family protein	181.491	476.088	2.62	1.39	0.0290886
GSVIVT01017494001	VIT_09s0002g08430	AT1G80530.1	0	Major facilitator superfamily protein	857.597	2235.39	2.61	1.38	0.0401439
GSVIVT01012158001	VIT_01s0011g01110	AT1G30910.1	5e-128	Molybdenum cofactor sulfurase family protein	1154.45	3006.34	2.6	1.38	0.0469981
GSVIVT01020678001	VIT_12s0028g02440	AT2G42570.1	6e-108	TRICHOME BIREFRINGENCE-LIKE 39	1089.38	2819.68	2.59	1.37	0.0237921
GSVIVT01001272001	VIT_02s0154g00090	AT1G12240.1	0	Glycosyl hydrolases family 32 protein	393.498	1018.35	2.59	1.37	0.032077
GSVIVT01023631001	VIT_11s0037g00440	AT5G48930.1	2e-135	hydroxycinnamoyl-CoA shikimate/quinate hydroxycinnamoyl transferase	400.096	1032.13	2.58	1.37	0.0304388
GSVIVT01008688001	VIT_18s0001g00210	AT4G35190.1	4e-89	Putative lysine decarboxylase family protein	507.787	1254.77	2.47	1.31	0.0177059
GSVIVT01008868001	VIT_18s0001g02760	AT3G26430.1	2e-112	GDSL-like Lipase/Acylhydrolase superfamily protein	432.845	959.213	2.22	1.15	0.0393296	from here up, up-regulated with p value < 0.05
GSVIVT01008782001	VIT_18s0001g01390	AT5G51810.1	2e-91	gibberellin 20 oxidase 2	674.4	367.07	0.54	-0.88	0.0330329	from here to line 1242, down-regulated with p value < 0.05
GSVIVT01025276001	VIT_06s0004g02060	AT4G36250.1	8e-157	aldehyde dehydrogenase 3F1	1169.35	515.413	0.44	-1.18	0.0249829
GSVIVT01020185001	VIT_01s0026g00550	AT1G70260.1	3e-44	nodulin MtN21 /EamA-like transporter family protein	162.17	67.4658	0.42	-1.27	0.0345348
GSVIVT01018468001	VIT_16s0022g02170	AT2G28100.1	2e-131	alpha-L-fucosidase 1	352.788	143.878	0.41	-1.29	0.0481753
GSVIVT01035074001	VIT_05s0077g01670	AT1G70880.1	3e-07	Polyketide cyclase/dehydrase and lipid transport superfamily protein	954.425	386.517	0.4	-1.3	0.0225525
GSVIVT01019871001	VIT_02s0025g04550	AT1G12570.1	0	Glucose-methanol-choline (GMC) oxidoreductase family protein	2865.28	1156.9	0.4	-1.31	0.0454233
GSVIVT01019734001	VIT_02s0025g03330	AT5G62670.1	0	H(+)-ATPase 11	2007.29	810.305	0.4	-1.31	0.0282011
GSVIVT01032682001	VIT_13s0067g02910	AT5G59320.1	5e-12	lipid transfer protein 3	1040.49	408.135	0.39	-1.35	0.0101826
GSVIVT01003748001	VIT_00s0207g00010	AT1G65450.1	2e-159	HXXXD-type acyl-transferase family protein	3802.61	1478.18	0.39	-1.36	0.039741
GSVIVT01008227001	VIT_17s0000g04220	AT3G25690.1	4e-53	Hydroxyproline-rich glycoprotein family protein	2082.92	805.384	0.39	-1.37	0.0303452
GSVIVT01027667001	VIT_15s0048g00370	AT2G45290.1	0	Transketolase	2412.18	896.509	0.37	-1.43	0.0355001
GSVIVT01033168001	VIT_04s0069g00780	AT4G31590.1	0	Cellulose-synthase-like C5	453.828	167.217	0.37	-1.44	0.0398286
GSVIVT01035138001	VIT_05s0077g02260	AT4G15920.1	6e-73	Nodulin MtN3 family protein	1393.88	513.238	0.37	-1.44	0.0329094
GSVIVT01033429001	VIT_08s0007g07140	AT3G03990.1	2e-67	alpha/beta-Hydrolases superfamily protein	1057.7	385.139	0.36	-1.46	0.0135057
GSVIVT01017012001	VIT_09s0002g03760	-	-	Unknown	886.954	316.551	0.36	-1.49	0.017621
GSVIVT01030558001	VIT_12s0059g01870	AT4G03400.1	0	Auxin-responsive GH3 family protein	1799.15	641.864	0.36	-1.49	0.031206
GSVIVT01027744001	VIT_05s0049g00300	AT1G06620.1	2e-112	2-oxoglutarate (2OG) and Fe(II)-dependent oxygenase superfamily protein	365.671	129.796	0.35	-1.49	0.0216342
GSVIVT01024038001	VIT_03s0038g02290	AT1G77380.1	0	amino acid permease 3	251.256	87.5489	0.35	-1.52	0.0492071
GSVIVT01016949001	VIT_09s0002g03140	AT3G16370.1	5e-147	GDSL-like Lipase/Acylhydrolase superfamily protein	2895.38	988.178	0.34	-1.55	0.00807595
GSVIVT01008021001	VIT_17s0000g06040	AT2G02950.1	4e-33	phytochrome kinase substrate 1	321.995	108.339	0.34	-1.57	0.0137947
GSVIVT01016940001	VIT_09s0002g03050	AT3G16370.1	3e-30	GDSL-like Lipase/Acylhydrolase superfamily protein	78.8446	26.3856	0.33	-1.58	0.0366498
GSVIVT01018466001	VIT_16s0022g02200	AT5G51750.1	3e-132	subtilase 1.3	709.019	237.156	0.33	-1.58	0.0047259
GSVIVT01038206001	VIT_05s0094g01030	AT1G05680.1	6e-111	Uridine diphosphate glycosyltransferase 74E2	177.153	59.0299	0.33	-1.59	0.0234941
GSVIVT01001815001	VIT_14s0171g00180	AT5G14210.1	5e-164	Leucine-rich repeat protein kinase family protein	710.094	233.723	0.33	-1.6	0.0304102
GSVIVT01011594001	VIT_01s0011g06330	AT2G01910.1	0	Microtubule associated protein (MAP65/ASE1) family protein	2448.98	805.521	0.33	-1.6	0.0487809
GSVIVT01014576001	VIT_19s0014g05000	AT5G54630.1	1e-151	zinc finger protein-related	293.766	96.3206	0.33	-1.61	0.0179518
GSVIVT01026054001	VIT_18s0041g00710	AT3G16520.3	6e-106	UDP-glucosyl transferase 88A1	1464.04	478.461	0.33	-1.61	0.0387452
GSVIVT01031445001	VIT_06s0061g00890	AT2G27920.1	2e-164	serine carboxypeptidase-like 51	1277.55	416.281	0.33	-1.62	0.0239938
GSVIVT01030389001	VIT_12s0059g00290	AT5G35670.1	2e-62	IQ-domain 33	687.195	218.453	0.32	-1.65	0.0314363
GSVIVT01033262001	VIT_08s0007g08680	AT3G57400.1	2e-20	unknown protein; FUNCTIONS IN: molecular_function unknown; INVOLVED IN: N-terminal protein myristoylation; LOCATED IN: cellular_component unknown; BEST Arabidopsis thaliana protein match is: unknown protein (TAIR:AT5G52500.1); Has 38 Blast hits to 38 proteins in 7 species: Archae - 0; Bacteria - 0; Metazoa - 0; Fungi - 0; Plants - 38; Viruses - 0; Other Eukaryotes - 0 (source: NCBI BLink).	200.834	63.8087	0.32	-1.65	0.0230986
GSVIVT01010052001	VIT_18s0001g15720	AT3G24240.1	0	Leucine-rich repeat receptor-like protein kinase family protein	2036.86	644.686	0.32	-1.66	0.0103955
GSVIVT01009751001	VIT_18s0001g12880	AT1G19640.1	2e-112	jasmonic acid carboxyl methyltransferase	711.838	223.351	0.31	-1.67	0.0194143
GSVIVT01032871001	VIT_13s0067g00110	AT5G24910.1	2e-179	cytochrome P450, family 714, subfamily A, polypeptide 1	156.228	48.8215	0.31	-1.68	0.00602695
GSVIVT01012660001	VIT_10s0116g00900	AT4G04330.1	1e-55	Chaperonin-like RbcX protein	1454.98	446.353	0.31	-1.7	0.00637539
GSVIVT01022207001	VIT_07s0031g01390	AT5G57260.1	1e-98	cytochrome P450, family 71, subfamily B, polypeptide 10	85.6588	26.2151	0.31	-1.71	0.0407034
GSVIVT01032374001	VIT_14s0066g00250	AT5G14450.1	2e-139	GDSL-like Lipase/Acylhydrolase superfamily protein	1424.43	435.738	0.31	-1.71	0.048507
GSVIVT01032193001	VIT_13s0064g00190	AT5G13730.1	3e-96	sigma factor 4	1004.94	305.124	0.3	-1.72	0.0104517
GSVIVT01002954001	VIT_00s0992g00020	AT4G21870.1	3e-36	HSP20-like chaperones superfamily protein	306.737	93.0713	0.3	-1.72	0.0226463
GSVIVT01011460001	VIT_14s0108g01180	AT5G39530.1	9e-81	Protein of unknown function (DUF1997)	508.2	153.837	0.3	-1.72	0.0308535
GSVIVT01023805001	VIT_03s0038g04570	AT4G39210.1	0	Glucose-1-phosphate adenylyltransferase family protein	1679.6	505.818	0.3	-1.73	0.0226634
GSVIVT01035682001	VIT_04s0008g03950	AT5G25610.1	5e-09	BURP domain-containing protein	591.473	177.078	0.3	-1.74	0.00194459
GSVIVT01015278001	VIT_11s0016g02920	AT4G29310.1	4e-134	Protein of unknown function (DUF1005)	1979.07	590.207	0.3	-1.75	0.035338
GSVIVT01000544001	VIT_01s0137g00740	AT4G12690.1	1e-22	Plant protein of unknown function (DUF868)	392.11	116.797	0.3	-1.75	0.0078205
GSVIVT01001814001	VIT_14s0171g00170	AT3G01810.1	0	FUNCTIONS IN: molecular_function unknown; INVOLVED IN: biological_process unknown; LOCATED IN: plasma membrane; EXPRESSED IN: 21 plant structures; EXPRESSED DURING: 13 growth stages; BEST Arabidopsis thaliana protein match is: nucleolar protein gar2-related (TAIR:AT2G42320.2); Has 1327 Blast hits to 470 proteins in 132 species: Archae - 2; Bacteria - 131; Metazoa - 139; Fungi - 114; Plants - 114;…	1915.14	565.357	0.3	-1.76	0.00913363
GSVIVT01018752001	VIT_04s0023g03650	AT5G66150.1	0	Glycosyl hydrolase family 38 protein	1363.73	401.203	0.29	-1.77	0.0186119
GSVIVT01012194001	VIT_01s0011g00730	AT3G29320.1	0	Glycosyl transferase, family 35	1268.84	369.182	0.29	-1.78	0.0087091
GSVIVT01035568001	VIT_04s0008g02860	AT4G31290.1	4e-94	ChaC-like family protein	1601.46	464.356	0.29	-1.79	0.039804
GSVIVT01002382001	VIT_00s0707g00010	AT4G21870.1	9e-37	HSP20-like chaperones superfamily protein	870.247	251.958	0.29	-1.79	0.00949013
GSVIVT01019660001	VIT_02s0025g02620	AT4G24140.1	2e-157	alpha/beta-Hydrolases superfamily protein	1270.6	366.648	0.29	-1.79	0.0026605
GSVIVT01027038001	VIT_15s0046g01450	AT4G01130.1	9e-142	GDSL-like Lipase/Acylhydrolase superfamily protein	367.139	104.929	0.29	-1.81	0.0453235
GSVIVT01001299001	VIT_02s0154g00320	AT2G45180.1	3e-27	Bifunctional inhibitor/lipid-transfer protein/seed storage 2S albumin superfamily protein	818.733	233.694	0.29	-1.81	0.0153861
GSVIVT01009972001	VIT_18s0001g14910	AT4G39330.1	1e-113	cinnamyl alcohol dehydrogenase 9	459.513	130.003	0.28	-1.82	0.00438713
GSVIVT01015426001	VIT_11s0016g04270	AT3G24420.1	1e-80	alpha/beta-Hydrolases superfamily protein	2378.55	662.657	0.28	-1.84	0.0418835
GSVIVT01011733001	VIT_01s0011g05060	AT1G70850.1	5e-25	MLP-like protein 34	124.254	34.516	0.28	-1.85	0.0368946
GSVIVT01033937001	VIT_08s0007g02460	AT3G52500.1	2e-45	Eukaryotic aspartyl protease family protein	792.757	219.624	0.28	-1.85	0.016032
GSVIVT01024007001	VIT_03s0038g02550	AT2G31050.1	9e-17	Cupredoxin superfamily protein	66.2054	17.8749	0.27	-1.89	0.0419218
GSVIVT01013190001	VIT_02s0012g00990	AT1G32540.1	9e-56	lsd one like 1	455.279	122.683	0.27	-1.89	0.00194459
GSVIVT01036241001	VIT_14s0081g00400	AT1G03670.1	1e-43	ankyrin repeat family protein	300.083	80.7069	0.27	-1.89	0.0232381
GSVIVT01020734001	VIT_12s0028g01880	AT4G35160.1	9e-49	O-methyltransferase family protein	231.328	62.0135	0.27	-1.9	0.0493891
GSVIVT01003324001	VIT_00s0187g00090	-	-	Unknown	4282.27	1144.14	0.27	-1.9	0.0234941
GSVIVT01016100001	VIT_09s0018g01670	AT1G79720.1	1e-81	Eukaryotic aspartyl protease family protein	624.898	166.872	0.27	-1.9	0.00107275
GSVIVT01009052001	VIT_18s0001g05950	AT1G22360.1	1e-109	UDP-glucosyl transferase 85A2	1866.84	493.957	0.26	-1.92	0.0118724
GSVIVT01006926001	VIT_00s0441g00020	AT4G37760.1	0	squalene epoxidase 3	1284.79	337.999	0.26	-1.93	0.00227076
GSVIVT01029555001	VIT_09s0054g00790	AT3G20240.1	6e-129	Mitochondrial substrate carrier family protein	680.295	178.672	0.26	-1.93	0.027751
GSVIVT01006466001	VIT_00s0372g00040	AT1G61680.1	6e-28	terpene synthase 14	286.087	74.9502	0.26	-1.93	0.0101714
GSVIVT01000142001	VIT_07s0129g00340	AT3G49950.1	2e-35	GRAS family transcription factor	77.4069	20.137	0.26	-1.94	0.0352622
GSVIVT01032850001	VIT_13s0067g00420	AT3G47110.1	2e-67	Leucine-rich repeat protein kinase family protein	819.981	212.228	0.26	-1.95	0.0246628
GSVIVT01022214001	VIT_07s0031g01460	AT4G14540.1	1e-46	nuclear factor Y, subunit B3	67.1921	17.3568	0.26	-1.95	0.0209019
GSVIVT01007278001	VIT_00s0525g00020	AT4G37760.1	0	squalene epoxidase 3	432.662	111.197	0.26	-1.96	0.00260187
GSVIVT01013924001	VIT_16s0013g01060	AT5G51190.1	4e-41	Integrase-type DNA-binding superfamily protein	106.361	27.1667	0.26	-1.97	0.0461331
GSVIVT01035465001	VIT_04s0008g01850	AT1G76890.2	1e-34	Duplicated homeodomain-like superfamily protein	127.77	32.5651	0.25	-1.97	0.0357323
GSVIVT01022165001	VIT_07s0031g01010	AT4G39830.1	0	Cupredoxin superfamily protein	1094.95	275.919	0.25	-1.99	0.0134427
GSVIVT01027636001	VIT_15s0048g00680	AT2G45340.1	4e-96	Leucine-rich repeat protein kinase family protein	511.125	128.558	0.25	-1.99	0.00629809
GSVIVT01009059001	VIT_18s0001g06060	AT1G22360.1	2e-64	UDP-glucosyl transferase 85A2	1246.13	313.034	0.25	-1.99	0.0111311
GSVIVT01004264001	VIT_00s1205g00020	-	-	Unknown	91.9423	23.0512	0.25	-2	0.0184495
GSVIVT01019595001	VIT_02s0025g02020	AT5G24310.1	5e-70	ABL interactor-like protein 3	1454.66	351.468	0.24	-2.05	0.000825268
GSVIVT01025913001	VIT_18s0041g02160	AT1G33811.1	2e-149	GDSL-like Lipase/Acylhydrolase superfamily protein	111.161	26.2585	0.24	-2.08	0.0194955
GSVIVT01010913001	VIT_11s0103g00190	AT2G06925.1	1e-61	Phospholipase A2 family protein	228.933	53.8096	0.24	-2.09	0.001072
GSVIVT01007871001	VIT_17s0000g07270	-	-	Unknown	15.1238	3.5531	0.23	-2.09	0.0385702
GSVIVT01003222001	VIT_01s0182g00130	AT2G03240.1	0	EXS (ERD1/XPR1/SYG1) family protein	1278.76	298.49	0.23	-2.1	0.000953833
GSVIVT01036238001	VIT_14s0081g00420	AT4G03500.1	3e-32	Ankyrin repeat family protein	478.055	109.605	0.23	-2.12	0.00787487
GSVIVT01023622001	VIT_11s0037g00320	AT4G30610.1	0	alpha/beta-Hydrolases superfamily protein	268.441	61.1701	0.23	-2.13	0.000704759
GSVIVT01007468001	VIT_00s0572g00020	AT1G61680.1	2e-28	terpene synthase 14	68.0941	15.4597	0.23	-2.14	0.0357534
GSVIVT01014565001	VIT_19s0014g04880	AT5G23960.2	1e-79	terpene synthase 21	7.2887	1.65457	0.23	-2.14	0.0452922
GSVIVT01001966001	VIT_19s0177g00030	AT4G21200.1	1e-102	gibberellin 2-oxidase 8	326.671	73.0244	0.22	-2.16	0.0210957
GSVIVT01011949001	VIT_01s0011g03050	AT1G13250.1	8e-24	galacturonosyltransferase-like 3	73.2212	16.3236	0.22	-2.17	0.0264175
GSVIVT01033939001	VIT_08s0007g02450	-	-	Unknown	655.618	145.921	0.22	-2.17	0.0074179
GSVIVT01026068001	VIT_18s0041g00550	AT1G22540.1	3e-158	Major facilitator superfamily protein	637.434	141.669	0.22	-2.17	0.00489295
GSVIVT01013905001	VIT_16s0013g00900	AT5G51190.1	1e-32	Integrase-type DNA-binding superfamily protein	58.6421	12.9716	0.22	-2.18	0.0415429
GSVIVT01028809001	VIT_16s0050g01620	AT5G52860.1	0	ABC-2 type transporter family protein	180.512	39.7848	0.22	-2.18	0.00219163
GSVIVT01035466001	VIT_04s0008g01860	AT3G14690.1	5e-134	cytochrome P450, family 72, subfamily A, polypeptide 15	602.589	132.151	0.22	-2.19	0.00942506
GSVIVT01005217001	VIT_00s0266g00010	AT1G61680.1	7e-77	terpene synthase 14	473.728	103.793	0.22	-2.19	0.00124274
GSVIVT01031551001	VIT_06s0061g00040	AT1G50460.1	2e-161	hexokinase-like 1	1324.76	289.99	0.22	-2.19	0.00789258
GSVIVT01033820001	VIT_08s0007g03540	AT3G59310.1	4e-63	Eukaryotic protein of unknown function (DUF914)	78.2042	17.0808	0.22	-2.19	0.0126458
GSVIVT01006712001	VIT_00s0404g00050	AT1G61260.1	1e-55	Protein of unknown function (DUF761)	1140.83	248.818	0.22	-2.2	0.00163496
GSVIVT01001629001	VIT_05s0165g00100	AT4G03490.1	6e-08	Ankyrin repeat family protein	147.777	32.0847	0.22	-2.2	0.0458874
GSVIVT01017885001	VIT_05s0020g02630	AT5G19040.1	6e-94	isopentenyltransferase 5	147.497	31.7012	0.21	-2.22	0.0493884
GSVIVT01006467001	VIT_00s0372g00070	AT1G61680.1	1e-101	terpene synthase 14	105.143	22.449	0.21	-2.23	0.0185668
GSVIVT01020565001	VIT_12s0028g03480	AT3G49190.1	9e-50	O-acyltransferase (WSD1-like) family protein	173.776	37.0064	0.21	-2.23	0.015523
GSVIVT01027534001	VIT_15s0048g01750	-	-	Unknown	952.052	201.544	0.21	-2.24	0.00758246
GSVIVT01018908001	VIT_04s0023g02240	AT1G19640.1	6e-92	jasmonic acid carboxyl methyltransferase	1277.38	270.2	0.21	-2.24	0.00215036
GSVIVT01017520001	VIT_09s0002g08650	AT5G25250.1	2e-143	SPFH/Band 7/PHB domain-containing membrane-associated protein family	137.121	28.8471	0.21	-2.25	0.00367811
GSVIVT01009773001	VIT_18s0001g13080	AT1G35180.1	5e-81	TRAM, LAG1 and CLN8 (TLC) lipid-sensing domain containing protein	34.6869	7.2851	0.21	-2.25	0.0291576
GSVIVT01032905001	VIT_14s0068g00260	AT3G02110.1	0	serine carboxypeptidase-like 25	139.618	29.2575	0.21	-2.25	0.0487772
GSVIVT01006468001	VIT_00s0372g00080	AT1G61680.1	4e-26	terpene synthase 14	66.2247	13.8354	0.21	-2.26	0.0256858
[truncated: 25,264 more rows]

## Sheet: S5
Table S5. Clusters of transcripts with blastp score > 200.
[truncated: 17,009 more rows]

## Sheet: S6
Table S6. Oligonucleotide primers used in RT-qPCR.
[truncated: 17 more rows]

[truncated: 5 more sheets: S7, S8, S9, S10, S11]
